# Supplementary material for: Impact of azithromycin and nitazoxanide on the enteric infections and child growth: Findings from the Early Life Interventions for Childhood Growth and Development in Tanzania (ELICIT) trial
Source: PLoS One. 2023 Dec 21;18(12):e0294110. doi: 10.1371/journal.pone.0294110 (PMC10734999; doi:10.1371/journal.pone.0294110)
Supplement: S2 Table — (CSV) [file pone.0294110.s002.csv]

pid	month	scf_date	irs_ran_subgroup_anti	irs_ran_subgroup_nic	adenovirus_40_41	campylobacter_jejuni_coli	cryptosporidium	e_bieneusi	giardia	norovirus_gii	shigella_eiec	EAEC	ST_ETEC	LT_ETEC	tEPEC	STEC	mpha	ermb	abxT	mac	ceph	sulf	pen	metro	tetra	fluor	dob	gender	laz	agedays_laz	waz	agedays_waz
TZ1C1001	6	3/1/2018	ANTI-B	NIC-A	40	40	40	40	40	40	40	40	36.942	34.748	40	40	25.896	26.456	1	0	0	0	1	0	0	0	2017-09-01	1	-0.23	180	-0.75	180
TZ1C1001	6.5	3/20/2018	ANTI-B	NIC-A	40	40	40	40	19.159	21.847	40	31.466	19.601	35	40	40	18.147	22.066	NA	NA	NA	NA	NA	NA	NA	NA	2017-09-01	1	NA	NA	NA	NA
TZ1C1001	12	8/29/2018	ANTI-B	NIC-A	40	40	35.497	40	12.839	40	25.483	40	26.703	35	40	40	NA	NA	1	0	0	0	0	1	0	0	2017-09-01	1	-0.26	362	-0.1	362
TZ1C1001	12.5	9/19/2018	ANTI-B	NIC-A	40	40	40	40	22.298	40	40	34.109	40	40	40	40	NA	NA	NA	NA	NA	NA	NA	NA	NA	NA	2017-09-01	1	NA	NA	NA	NA
TZ1C1001	18	2/25/2019	ANTI-B	NIC-A	40	40	40	40	40	40	30.915	28.413	40	29.861	31.318	40	23.241	26.05	1	0	0	0	0	1	0	0	2017-09-01	1	-1.14	542	-0.08	542
TZ1C1002	6	3/1/2018	ANTI-A	NIC-B	40	30.952	40	40	24.259	40	40	40	40	23.29	40	40	40	25.732	0	0	0	0	0	0	0	0	2017-08-29	1	-1.7	183	-2.25	183
TZ1C1002	6.5	3/16/2018	ANTI-A	NIC-B	40	28.345	40	40	21.033	40	40	40	21.618	35	40	40	26.423	24.878	NA	NA	NA	NA	NA	NA	NA	NA	2017-08-29	1	NA	NA	NA	NA
TZ1C1002	12	8/29/2018	ANTI-A	NIC-B	40	30.087	40	28.739	26.876	40	40	40	40	21.862	34.166	40	NA	NA	0	0	0	0	0	0	0	0	2017-08-29	1	-4.87	360	-3.49	360
TZ1C1002	12.5	9/17/2018	ANTI-A	NIC-B	40	30.247	40	31.342	26.647	40	40	31.25	40	40	26.769	40	NA	NA	NA	NA	NA	NA	NA	NA	NA	NA	2017-08-29	1	NA	NA	NA	NA
TZ1C1002	18	2/22/2019	ANTI-A	NIC-B	40	23.96	40	40	19.849	30.35	40	32.282	40	40	40	40	25.822	28.597	0	0	0	0	0	0	0	0	2017-08-29	1	-4.49	542	-2.33	542
TZ1C1004	6	3/1/2018	ANTI-A	NIC-B	40	40	40	40	40	40	40	34.187	40	40	40	40	20.45	24.956	1	0	0	0	1	0	0	0	2017-09-08	1	-0.72	181	0.32	174
TZ1C1004	6.5	3/23/2018	ANTI-A	NIC-B	40	40	40	40	40	40	40	30.282	40	40	40	40	NA	NA	NA	NA	NA	NA	NA	NA	NA	NA	2017-09-08	1	NA	NA	NA	NA
TZ1C1004	12	9/6/2018	ANTI-A	NIC-B	40	37.017	40	40	40	40	40	24.843	40	40	40	40	NA	NA	0	0	0	0	0	0	0	0	2017-09-08	1	-1.54	363	-0.22	363
TZ1C1004	12.5	9/21/2018	ANTI-A	NIC-B	40	40	40	40	40	40	40	24.031	40	40	40	40	NA	NA	NA	NA	NA	NA	NA	NA	NA	NA	2017-09-08	1	NA	NA	NA	NA
TZ1C1004	18	3/7/2019	ANTI-A	NIC-B	40	40	40	40	16.864	40	40	40	30.123	35	40	40	21.371	25.505	1	1	0	0	0	0	0	0	2017-09-08	1	-0.8	545	-0.67	545
TZ1C1005	6	3/2/2018	ANTI-A	NIC-A	40	40	40	40	40	40	40	40	32.611	35	40	40	19.898	26.251	1	0	0	0	0	1	0	0	2017-09-04	1	-1.61	179	-2.52	179
TZ1C1005	6.5	3/19/2018	ANTI-A	NIC-A	40	40	40	40	40	40	40	21.556	33.822	35	40	40	NA	NA	NA	NA	NA	NA	NA	NA	NA	NA	2017-09-04	1	NA	NA	NA	NA
TZ1C1005	12	9/4/2018	ANTI-A	NIC-A	40	40	40	40	40	40	40	28.255	40	40	40	31.565	NA	NA	0	0	0	0	0	0	0	0	2017-09-04	1	-2.36	361	-1.12	361
TZ1C1005	12.5	9/21/2018	ANTI-A	NIC-A	40	40	40	40	40	40	40	20.202	40	40	40	40	18.404	40	NA	NA	NA	NA	NA	NA	NA	NA	2017-09-04	1	NA	NA	NA	NA
TZ1C1005	18	3/1/2019	ANTI-A	NIC-A	40	40	40	40	19.712	40	40	31.198	40	40	40	40	24.096	40	0	0	0	0	0	0	0	0	2017-09-04	1	-2.64	543	-1.74	543
TZ1C1006	6	3/8/2018	ANTI-B	NIC-B	40	40	40	40	40	36.199	40	33.332	40	40	40	40	26.139	24.146	0	0	0	0	0	0	0	0	2017-09-02	2	-2.03	180	-2.64	180
TZ1C1006	6.5	3/22/2018	ANTI-B	NIC-B	40	40	40	40	40	40	40	26.234	35.521	25.633	40	40	22.367	21.427	NA	NA	NA	NA	NA	NA	NA	NA	2017-09-02	2	NA	NA	NA	NA
TZ1C1006	12	9/3/2018	ANTI-B	NIC-B	40	29.238	29.66	40	19.51	40	40	34.974	40	34.517	40	40	NA	NA	0	0	0	0	0	0	0	0	2017-09-02	2	-1.49	366	-3.58	366
TZ1C1006	12.5	9/17/2018	ANTI-B	NIC-B	40	40	31.7	40	16.816	40	40	31.528	40	34.191	40	40	NA	NA	NA	NA	NA	NA	NA	NA	NA	NA	2017-09-02	2	NA	NA	NA	NA
TZ1C1006	18	2/28/2019	ANTI-B	NIC-B	40	35.045	40	40	20.296	40	40	23.134	40	32.262	40	40	19.837	31.258	0	0	0	0	0	0	0	0	2017-09-02	2	-4.34	544	-4.68	544
TZ1C1007	6	3/5/2018	ANTI-A	NIC-A	40	40	40	40	40	40	17.502	40	21.971	35	40	40	26.968	28.946	0	0	0	0	0	0	0	0	2017-09-05	2	-0.73	181	NA	NA
TZ1C1007	6.5	3/19/2018	ANTI-A	NIC-A	40	40	40	40	40	40	28.371	19.658	40	28.619	40	40	27.076	22.627	NA	NA	NA	NA	NA	NA	NA	NA	2017-09-05	2	NA	NA	NA	NA
TZ1C1007	12	9/3/2018	ANTI-A	NIC-A	40	40	40	40	33.778	40	40	31.097	40	22.888	40	40	NA	NA	0	0	0	0	0	0	0	0	2017-09-05	2	0.08	360	-0.39	360
TZ1C1007	12.5	9/19/2018	ANTI-A	NIC-A	40	30.668	33.587	40	26.531	40	40	40	21.088	35	40	40	NA	NA	NA	NA	NA	NA	NA	NA	NA	NA	2017-09-05	2	NA	NA	NA	NA
TZ1C1007	18	3/1/2019	ANTI-A	NIC-A	40	36.656	40	40	26.061	40	40	40	40	35.499	40	40	28.967	26.868	0	0	0	0	0	0	0	0	2017-09-05	2	-0.52	542	-0.15	542
TZ1C1008	6	3/9/2018	ANTI-B	NIC-B	40	40	40	40	40	40	40	27.121	23.101	35	40	40	21.823	23.507	1	0	0	0	1	0	0	0	2017-09-13	1	-1.53	176	-2.14	176
TZ1C1008	6.5	3/27/2018	ANTI-B	NIC-B	40	40	40	40	40	40	40	23.31	40	40	22.799	40	NA	NA	NA	NA	NA	NA	NA	NA	NA	NA	2017-09-13	1	NA	NA	NA	NA
TZ1C1008	12	9/7/2018	ANTI-B	NIC-B	40	25.96	40	40	40	36.552	40	20.29	40	40	24.199	40	NA	NA	1	0	0	0	0	1	0	0	2017-09-13	1	-2.31	358	-1.32	358
TZ1C1008	12.5	10/1/2018	ANTI-B	NIC-B	40	40	40	30.11	40	40	40	19.232	26.627	35	32.631	40	NA	NA	NA	NA	NA	NA	NA	NA	NA	NA	2017-09-13	1	NA	NA	NA	NA
TZ1C1008	18	3/7/2019	ANTI-B	NIC-B	40	40	40	40	40	40	40	40	40	40	40	40	26.449	24.772	0	0	0	0	0	0	0	0	2017-09-13	1	-1.86	540	-0.37	540
TZ1C1009	6	3/12/2018	ANTI-B	NIC-B	40	40	40	40	40	40	40	40	23.898	35	40	40	29.597	23.783	0	0	0	0	0	0	0	0	2017-09-11	2	-1.12	179	-1.11	179
TZ1C1009	6.5	3/27/2018	ANTI-B	NIC-B	NA	NA	NA	NA	NA	NA	NA	NA	NA	NA	NA	NA	NA	NA	NA	NA	NA	NA	NA	NA	NA	NA	2017-09-11	2	NA	NA	NA	NA
TZ1C1009	12	9/12/2018	ANTI-B	NIC-B	28.308	30.579	40	40	40	40	40	33.774	33.351	35	31.085	40	NA	NA	0	0	0	0	0	0	0	0	2017-09-11	2	-0.72	361	-0.89	361
TZ1C1009	12.5	9/27/2018	ANTI-B	NIC-B	40	40	40	40	40	40	40	40	40	40	40	33.622	NA	NA	NA	NA	NA	NA	NA	NA	NA	NA	2017-09-11	2	NA	NA	NA	NA
TZ1C1009	18	3/8/2019	ANTI-B	NIC-B	40	40	40	40	40	40	26.196	40	40	40	40	40	40	28.637	0	0	0	0	0	0	0	0	2017-09-11	2	-1.5	543	-0.24	543
TZ1C1011	6	3/16/2018	ANTI-B	NIC-A	40	23.959	40	40	40	40	40	19.829	40	40	40	40	35.23	24.109	0	0	0	0	0	0	0	0	2017-09-15	1	-2.1	180	-2.05	180
TZ1C1011	6.5	4/6/2018	ANTI-B	NIC-A	40	40	40	40	40	40	40	40	40	40	40	40	NA	NA	NA	NA	NA	NA	NA	NA	NA	NA	2017-09-15	1	NA	NA	NA	NA
TZ1C1011	12	9/8/2018	ANTI-B	NIC-A	40	33.888	40	40	40	40	21.329	32.951	34.497	35	40	40	NA	NA	0	0	0	0	0	0	0	0	2017-09-15	1	-2.31	358	-1.54	358
TZ1C1011	12.5	9/26/2018	ANTI-B	NIC-A	40	40	40	40	40	40	40	32.675	36.675	40	40	40	21.362	21.791	NA	NA	NA	NA	NA	NA	NA	NA	2017-09-15	1	NA	NA	NA	NA
TZ1C1011	18	3/8/2019	ANTI-B	NIC-A	40	35.934	40	40	17.552	40	40	40	40	23.709	40	40	31.466	24.313	0	0	0	0	0	0	0	0	2017-09-15	1	-3.35	539	-1.95	539
TZ1C1012	6	3/5/2018	ANTI-A	NIC-A	40	40	40	40	40	40	40	33.534	40	40	40	40	40	26.082	0	0	0	0	0	0	0	0	2017-09-06	1	-0.23	180	0.16	177
TZ1C1012	6.5	3/20/2018	ANTI-A	NIC-A	40	40	40	40	40	40	40	20.079	40	40	40	40	NA	NA	NA	NA	NA	NA	NA	NA	NA	NA	2017-09-06	1	NA	NA	NA	NA
TZ1C1012	12.5	9/26/2018	ANTI-A	NIC-A	40	40	40	40	40	40	40	18.115	40	40	40	40	NA	NA	NA	NA	NA	NA	NA	NA	NA	NA	2017-09-06	1	NA	NA	NA	NA
TZ1C1012	18	3/1/2019	ANTI-A	NIC-A	40	40	40	35.243	40	40	40	40	40	40	40	40	40	30.108	0	0	0	0	0	0	0	0	2017-09-06	1	-0.01	541	0.01	541
TZ1C1014	6	3/16/2018	ANTI-A	NIC-A	40	25.354	40	40	40	40	40	22.916	21.754	35	40	40	17.584	21.461	0	0	0	0	0	0	0	0	2017-09-21	1	1.28	176	-0.92	176
TZ1C1014	6.5	3/30/2018	ANTI-A	NIC-A	40	40	40	40	40	24.908	40	28.13	40	40	40	40	NA	NA	NA	NA	NA	NA	NA	NA	NA	NA	2017-09-21	1	NA	NA	NA	NA
TZ1C1014	12	9/14/2018	ANTI-A	NIC-A	40	27.648	40	40	40	40	24.959	22.995	40	40	40	40	NA	NA	0	0	0	0	0	0	0	0	2017-09-21	1	0.65	358	-0.38	358
TZ1C1014	12.5	9/27/2018	ANTI-A	NIC-A	40	32.354	40	40	40	40	40	40	40	18.225	40	40	NA	NA	NA	NA	NA	NA	NA	NA	NA	NA	2017-09-21	1	NA	NA	NA	NA
TZ1C1014	18	3/15/2019	ANTI-A	NIC-A	40	40	32.684	40	26.154	40	40	40	40	40	40	40	40	33.019	0	0	0	0	0	0	0	0	2017-09-21	1	0	540	-0.25	540
TZ1C1015	6	3/16/2018	ANTI-A	NIC-B	40	40	40	40	24.106	40	40	27.155	34.969	35	20.328	40	26.721	23.538	0	0	0	0	0	0	0	0	2017-09-20	1	-0.15	177	-0.96	177
TZ1C1015	6.5	3/30/2018	ANTI-A	NIC-B	40	40	40	40	27.869	19.145	40	23.327	40	40	40	40	NA	NA	NA	NA	NA	NA	NA	NA	NA	NA	2017-09-20	1	NA	NA	NA	NA
TZ1C1015	12	9/17/2018	ANTI-A	NIC-B	40	40	35.793	40	21.634	40	40	31.621	40	34.312	40	34.371	NA	NA	0	0	0	0	0	0	0	0	2017-09-20	1	-1.48	359	-1.22	359
TZ1C1015	12.5	10/4/2018	ANTI-A	NIC-B	40	40	27.139	40	23.268	31.211	24.29	36.132	40	40	40	40	NA	NA	NA	NA	NA	NA	NA	NA	NA	NA	2017-09-20	1	NA	NA	NA	NA
TZ1C1015	18	3/16/2019	ANTI-A	NIC-B	40	40	21.362	40	40	40	40	40	40	34.215	40	32.861	40	23.443	0	0	0	0	0	0	0	0	2017-09-20	1	-3.37	541	-1.09	541
TZ1C1016	6	3/22/2018	ANTI-A	NIC-B	40	40	40	40	40	40	40	18.227	40	40	40	40	40	21.939	0	0	0	0	0	0	0	0	2017-09-22	1	-0.54	174	0.03	174
TZ1C1016	6.5	4/9/2018	ANTI-A	NIC-B	40	40	40	40	40	40	40	24.063	40	40	40	40	NA	NA	NA	NA	NA	NA	NA	NA	NA	NA	2017-09-22	1	NA	NA	NA	NA
TZ1C1016	12	9/26/2018	ANTI-A	NIC-B	40	40	40	40	40	40	40	23.977	29.947	35	40	23.917	NA	NA	0	0	0	0	0	0	0	0	2017-09-22	1	-0.36	368	-0.26	368
TZ1C1016	12.5	10/11/2018	ANTI-A	NIC-B	40	25.7	40	40	40	40	25.95	21.42	40	20.993	40	40	NA	NA	NA	NA	NA	NA	NA	NA	NA	NA	2017-09-22	1	NA	NA	NA	NA
TZ1C1016	18	3/21/2019	ANTI-A	NIC-B	40	25.844	35.265	40	16.365	40	40	30.768	40	32.677	31.689	40	40	36.753	0	0	0	0	0	0	0	0	2017-09-22	1	-1.92	545	-0.83	545
TZ1C1017	6	4/5/2018	ANTI-A	NIC-B	40	40	40	40	40	40	40	24.601	31.598	35	40	40	NA	NA	0	0	0	0	0	0	0	0	2017-09-23	2	-1.87	177	0.5	177
TZ1C1017	6.5	3/20/2018	ANTI-A	NIC-B	40	40	40	40	40	40	40	22.267	40	34.3	40	40	NA	NA	NA	NA	NA	NA	NA	NA	NA	NA	2017-09-23	2	NA	NA	NA	NA
TZ1C1017	12	9/18/2018	ANTI-A	NIC-B	40	40	40	40	40	40	40	19.495	40	40	40	40	NA	NA	0	0	0	0	0	0	0	0	2017-09-23	2	-1.86	359	0.09	359
TZ1C1017	12.5	10/3/2018	ANTI-A	NIC-B	40	30.737	40	40	31.945	40	40	30.59	35.559	40	40	33.049	NA	NA	NA	NA	NA	NA	NA	NA	NA	NA	2017-09-23	2	NA	NA	NA	NA
TZ1C1017	18	3/19/2019	ANTI-A	NIC-B	40	28.228	40	40	23.488	40	40	31.829	40	24.754	40	40	26.545	33.051	0	0	0	0	0	0	0	0	2017-09-23	2	-3.28	541	-1.16	541
TZ1C1018	6	3/23/2018	ANTI-B	NIC-A	40	40	40	40	40	40	40	33.864	40	40	40	40	NA	NA	0	0	0	0	0	0	0	0	2017-09-24	1	1.18	180	-1.09	180
TZ1C1018	6.5	4/6/2018	ANTI-B	NIC-A	40	40	40	40	40	40	40	22.901	40	40	40	40	NA	NA	NA	NA	NA	NA	NA	NA	NA	NA	2017-09-24	1	NA	NA	NA	NA
TZ1C1018	12	9/24/2018	ANTI-B	NIC-A	40	40	40	40	14.972	40	40	40	40	40	26.962	40	NA	NA	0	0	0	0	0	0	0	0	2017-09-24	1	-0.26	362	-1.24	362
TZ1C1018	12.5	10/9/2018	ANTI-B	NIC-A	40	40	40	40	19.522	40	40	40	34.413	35	40	40	NA	NA	NA	NA	NA	NA	NA	NA	NA	NA	2017-09-24	1	NA	NA	NA	NA
TZ1C1018	18	3/22/2019	ANTI-B	NIC-A	40	40	40	32.932	22.75	40	40	40	40	32.994	40	40	NA	NA	0	0	0	0	0	0	0	0	2017-09-24	1	-0.79	544	-0.92	544
TZ1C1019	6	3/13/2018	ANTI-A	NIC-B	40	40	40	40	40	40	40	23.466	38.268	40	40	40	20.75	23.866	0	0	0	0	0	0	0	0	2017-09-14	1	-1.61	179	-1.03	179
TZ1C1019	6.5	3/28/2018	ANTI-A	NIC-B	40	40	40	40	40	40	40	20.225	40	30.71	40	40	NA	NA	NA	NA	NA	NA	NA	NA	NA	NA	2017-09-14	1	NA	NA	NA	NA
TZ1C1019	12	9/10/2018	ANTI-A	NIC-B	40	28.302	40	40	40	40	40	20.196	40	40	40	40	NA	NA	1	0	0	0	1	0	0	0	2017-09-14	1	-2.78	361	-1.12	361
TZ1C1019	12.5	10/2/2018	ANTI-A	NIC-B	40	40	40	40	40	40	40	21.522	40	40	40	40	19.231	24.997	NA	NA	NA	NA	NA	NA	NA	NA	2017-09-14	1	NA	NA	NA	NA
TZ1C1019	18	3/11/2019	ANTI-A	NIC-B	NA	NA	NA	NA	NA	NA	NA	NA	NA	NA	NA	NA	25.195	24.578	0	0	0	0	0	0	0	0	2017-09-14	1	-3.39	543	-1.61	543
TZ1C1022	6	3/27/2018	ANTI-A	NIC-A	40	40	40	40	40	40	40	23.659	33.521	35	40	40	NA	NA	0	0	0	0	0	0	0	0	2017-09-28	2	-1.12	179	-2.05	179
TZ1C1022	6.5	4/11/2018	ANTI-A	NIC-A	40	20.351	40	40	40	40	40	31.694	40	40	40	40	NA	NA	NA	NA	NA	NA	NA	NA	NA	NA	2017-09-28	2	NA	NA	NA	NA
TZ1C1022	12	9/27/2018	ANTI-A	NIC-A	40	40	40	40	29.032	40	40	25.269	35.405	34.224	22.256	40	NA	NA	0	0	0	0	0	0	0	0	2017-09-28	2	-2.3	363	-1.12	363
TZ1C1022	12.5	10/11/2018	ANTI-A	NIC-A	40	23.9	40	40	40	40	40	34.701	40	40	34.855	40	NA	NA	NA	NA	NA	NA	NA	NA	NA	NA	2017-09-28	2	NA	NA	NA	NA
TZ1C1022	18	3/25/2019	ANTI-A	NIC-A	40	40	40	40	40	40	40	30.768	40	40	40	40	NA	NA	0	0	0	0	0	0	0	0	2017-09-28	2	-1.92	543	-1.1	543
TZ1C1023	6	3/27/2018	ANTI-B	NIC-B	40	40	40	40	40	31.716	40	32.659	40	40	40	40	NA	NA	0	0	0	0	0	0	0	0	2017-09-29	2	-0.21	178	1.17	178
TZ1C1023	6.5	4/12/2018	ANTI-B	NIC-B	40	40	40	40	40	40	40	40	40	40	40	40	NA	NA	NA	NA	NA	NA	NA	NA	NA	NA	2017-09-29	2	NA	NA	NA	NA
TZ1C1023	12	9/26/2018	ANTI-B	NIC-B	40	29.697	40	22.824	40	40	40	29.474	40	32.251	40	32.008	NA	NA	1	0	0	0	1	0	0	0	2017-09-29	2	-0.31	360	1.54	360
TZ1C1023	12.5	10/9/2018	ANTI-B	NIC-B	40	40	40	24.395	40	40	40	32.993	40	17.763	40	30.524	NA	NA	NA	NA	NA	NA	NA	NA	NA	NA	2017-09-29	2	NA	NA	NA	NA
TZ1C1023	18	3/25/2019	ANTI-B	NIC-B	40	40	40	40	18.522	40	40	40	40	40	40	29.643	NA	NA	0	0	0	0	0	0	0	0	2017-09-29	2	-0.52	542	1.68	542
TZ1C1024	6	3/27/2018	ANTI-B	NIC-B	NA	NA	NA	NA	NA	NA	NA	NA	NA	NA	NA	NA	NA	NA	0	0	0	0	0	0	0	0	2017-09-27	1	-0.69	180	-1.13	180
TZ1C1024	6.5	4/17/2018	ANTI-B	NIC-B	40	40	40	40	40	40	40	29.192	40	40	40	35.581	NA	NA	NA	NA	NA	NA	NA	NA	NA	NA	2017-09-27	1	NA	NA	NA	NA
TZ1C1024	12	9/25/2018	ANTI-B	NIC-B	40	40	40	40	40	40	40	34.427	40	32.525	40	40	NA	NA	0	0	0	0	0	0	0	0	2017-09-27	1	-2.79	362	-1.68	362
TZ1C1024	12.5	10/11/2018	ANTI-B	NIC-B	40	33.042	40	NA	40	40	40	26.767	40	40	40	40	NA	NA	NA	NA	NA	NA	NA	NA	NA	NA	2017-09-27	1	NA	NA	NA	NA
TZ1C1024	18	3/26/2019	ANTI-B	NIC-B	40	35.709	40	40	40	40	40	25.11	40	40	40	40	NA	NA	1	0	0	0	0	1	0	0	2017-09-27	1	-2.06	544	-2.14	544
TZ1C1025	6	3/24/2018	ANTI-B	NIC-A	40	24.786	40	40	40	40	40	25.912	30.151	35	40	40	NA	NA	1	0	0	0	1	0	0	0	2017-09-26	1	-0.18	178	-0.56	178
TZ1C1025	6.5	4/9/2018	ANTI-B	NIC-A	40	40	40	40	40	40	40	27.471	40	40	40	40	NA	NA	NA	NA	NA	NA	NA	NA	NA	NA	2017-09-26	1	NA	NA	NA	NA
TZ1C1025	12	9/25/2018	ANTI-B	NIC-A	40	31.303	40	40	40	40	40	35.008	40	40	40	40	NA	NA	0	0	0	0	0	0	0	0	2017-09-26	1	-1.96	363	-0.32	363
TZ1C1025	12.5	10/10/2018	ANTI-B	NIC-A	40	36.492	40	40	40	40	40	33.162	40	17.982	40	40	NA	NA	NA	NA	NA	NA	NA	NA	NA	NA	2017-09-26	1	NA	NA	NA	NA
TZ1C1025	18	3/28/2019	ANTI-B	NIC-A	40	28.736	40	40	35.32	40	40	33.13	33.179	35	40	33.762	NA	NA	1	0	0	0	1	0	0	0	2017-09-26	1	-2.68	547	-1.75	547
TZ1C1026	6	3/24/2018	ANTI-B	NIC-B	40	40	40	40	40	40	40	25.202	19.373	35	40	40	19.846	22.681	1	0	1	0	0	0	0	0	2017-09-30	2	NA	NA	-1.96	174
TZ1C1026	6.5	4/9/2018	ANTI-B	NIC-B	40	40	40	40	40	40	40	40	33.924	35	40	40	NA	NA	NA	NA	NA	NA	NA	NA	NA	NA	2017-09-30	2	NA	NA	NA	NA
TZ1C1026	12	9/28/2018	ANTI-B	NIC-B	40	34.191	40	32.243	40	40	40	39.74	40	40	40	40	NA	NA	0	0	0	0	0	0	0	0	2017-09-30	2	-3.86	363	-2.41	363
TZ1C1026	12.5	10/17/2018	ANTI-B	NIC-B	40	40	40	36.12	40	40	40	33.549	40	40	40	40	NA	NA	NA	NA	NA	NA	NA	NA	NA	NA	2017-09-30	2	NA	NA	NA	NA
TZ1C1026	18	3/29/2019	ANTI-B	NIC-B	40	40	40	40	40	40	29.001	40	22.284	35	40	40	40	23.553	0	0	0	0	0	0	0	0	2017-09-30	2	-3.66	545	-3.14	545
TZ1C1027	6	3/24/2018	ANTI-A	NIC-B	40	40	40	40	40	40	40	20.38	32.644	35	32.993	40	NA	NA	0	0	0	0	0	0	0	0	2017-09-27	2	0.7	177	0.67	177
TZ1C1027	6.5	4/11/2018	ANTI-A	NIC-B	40	28.901	40	40	40	40	40	26.774	40	40	21.907	33.743	NA	NA	NA	NA	NA	NA	NA	NA	NA	NA	2017-09-27	2	NA	NA	NA	NA
TZ1C1027	12	9/25/2018	ANTI-A	NIC-B	40	35.793	40	40	40	40	40	32.504	40	29.48	40	40	NA	NA	0	0	0	0	0	0	0	0	2017-09-27	2	-0.3	359	0.94	359
TZ1C1027	12.5	10/11/2018	ANTI-A	NIC-B	40	24.72	40	40	40	40	40	22.1	40	40	40	34.253	NA	NA	NA	NA	NA	NA	NA	NA	NA	NA	2017-09-27	2	NA	NA	NA	NA
TZ1C1027	18	3/23/2019	ANTI-A	NIC-B	40	40	40	40	14.568	40	40	36.604	40	21.007	40	40	NA	NA	1	0	0	0	0	0	0	0	2017-09-27	2	-1.2	541	-0.15	541
TZ1C1029	6	3/27/2018	ANTI-A	NIC-A	40	40	40	40	40	40	40	40	40	40	40	40	NA	NA	0	0	0	0	0	0	0	0	2017-09-30	1	-2.02	177	-0.62	177
TZ1C1029	6.5	4/11/2018	ANTI-A	NIC-A	40	35.015	40	40	40	40	40	24.081	40	40	40	40	NA	NA	NA	NA	NA	NA	NA	NA	NA	NA	2017-09-30	1	NA	NA	NA	NA
TZ1C1029	12	10/1/2018	ANTI-A	NIC-A	40	40	29.976	30.178	17.201	40	40	40	40	40	40	40	NA	NA	0	0	0	0	0	0	0	0	2017-09-30	1	-1.93	361	-0.6	361
TZ1C1029	12.5	10/16/2018	ANTI-A	NIC-A	40	40	40	40	26.645	40	40	40	40	24.984	26.087	40	NA	NA	NA	NA	NA	NA	NA	NA	NA	NA	2017-09-30	1	NA	NA	NA	NA
TZ1C1029	18	3/30/2019	ANTI-A	NIC-A	40	37.167	40	40	19.176	40	28.953	24.454	38.811	33.807	40	33.957	20.821	27.697	0	0	0	0	0	0	0	0	2017-09-30	1	-2.29	545	-0.75	545
TZ1C1030	6	3/22/2018	ANTI-B	NIC-B	40	40	40	40	40	40	40	33.708	40	31.251	30.35	40	12.073	21.144	1	1	0	0	1	1	0	0	2017-09-24	1	-2.47	176	-0.29	176
TZ1C1030	6.5	4/6/2018	ANTI-B	NIC-B	40	40	40	40	40	40	40	22.789	40	19.416	40	32.544	NA	NA	NA	NA	NA	NA	NA	NA	NA	NA	2017-09-24	1	NA	NA	NA	NA
TZ1C1030	12	9/18/2018	ANTI-B	NIC-B	40	40	40	40	40	40	40	20.428	40	40	40	40	NA	NA	0	0	0	0	0	0	0	0	2017-09-24	1	-4.02	359	-0.84	359
TZ1C1030	12.5	10/3/2018	ANTI-B	NIC-B	40	40	40	34.191	17.843	36.476	40	31.176	40	19.227	40	34.914	NA	NA	NA	NA	NA	NA	NA	NA	NA	NA	2017-09-24	1	NA	NA	NA	NA
TZ1C1030	18	3/18/2019	ANTI-B	NIC-B	40	40	27.097	40	14.513	40	34.129	29.23	38.455	40	40	34.377	20.77	26.176	1	0	0	0	1	0	0	0	2017-09-24	1	-3.36	540	-0.74	540
TZ1C1031	6	4/5/2018	ANTI-B	NIC-A	40	40	40	40	40	NA	40	23.105	40	40	40	40	NA	NA	0	0	0	0	0	0	0	0	2017-10-03	1	-1.7	183	0.05	183
TZ1C1031	6.5	4/19/2018	ANTI-B	NIC-A	40	40	40	40	40	40	40	40	40	40	40	40	NA	NA	NA	NA	NA	NA	NA	NA	NA	NA	2017-10-03	1	NA	NA	NA	NA
TZ1C1031	12	10/4/2018	ANTI-B	NIC-A	40	40	26.756	40	40	40	40	26.677	40	40	24.212	40	NA	NA	1	0	0	0	0	1	0	0	2017-10-03	1	-2.63	365	-0.73	365
TZ1C1031	12.5	10/25/2018	ANTI-B	NIC-A	40	40	40	40	40	40	40	25.739	40	40	40	40	NA	NA	NA	NA	NA	NA	NA	NA	NA	NA	2017-10-03	1	NA	NA	NA	NA
TZ1C1031	18	4/2/2019	ANTI-B	NIC-A	40	40	40	40	40	40	40	23.105	40	40	40	40	26.188	23.996	0	0	0	0	0	0	0	0	2017-10-03	1	-2.66	545	-1.32	545
TZ1C1032	6	3/22/2018	ANTI-A	NIC-A	40	40	40	40	40	40	40	17.772	40	32.092	40	40	15.422	16.665	1	0	0	0	1	0	0	0	2017-09-28	1	1.31	175	2.19	175
TZ1C1032	6.5	4/12/2018	ANTI-A	NIC-A	40	40	40	40	40	40	40	20.567	40	40	40	40	NA	NA	NA	NA	NA	NA	NA	NA	NA	NA	2017-09-28	1	NA	NA	NA	NA
TZ1C1032	12	9/27/2018	ANTI-A	NIC-A	40	40	40	40	40	40	40	40	40	40	40	40	NA	NA	1	0	0	0	1	0	0	0	2017-09-28	1	0.53	365	1.79	364
TZ1C1032	12.5	10/15/2018	ANTI-A	NIC-A	40	40	40	40	40	40	40	40	40	40	40	40	NA	NA	NA	NA	NA	NA	NA	NA	NA	NA	2017-09-28	1	NA	NA	NA	NA
TZ1C1032	18	3/21/2019	ANTI-A	NIC-A	40	30.732	40	32.884	40	40	40	24.27	40	23.775	40	40	23.154	23.057	0	0	0	0	0	0	0	0	2017-09-28	1	-0.73	539	0.32	539
TZ1C1033	6	3/22/2018	ANTI-A	NIC-B	40	28.78	40	40	40	40	40	29.083	40	40	40	40	NA	NA	0	0	0	0	0	0	0	0	2017-09-26	2	-0.87	174	-0.41	174
TZ1C1033	6.5	4/5/2018	ANTI-A	NIC-B	40	40	40	40	40	40	40	26.237	40	40	40	40	NA	NA	NA	NA	NA	NA	NA	NA	NA	NA	2017-09-26	2	NA	NA	NA	NA
TZ1C1033	12	10/1/2018	ANTI-A	NIC-B	40	40	40	40	40	40	40	28.647	40	40	30.221	40	NA	NA	0	0	0	0	0	0	0	0	2017-09-26	2	-2.37	368	-0.15	368
TZ1C1033	12.5	10/16/2018	ANTI-A	NIC-B	40	30.231	21.876	40	40	36.346	40	18.199	16.604	35	40	40	NA	NA	NA	NA	NA	NA	NA	NA	NA	NA	2017-09-26	2	NA	NA	NA	NA
TZ1C1033	18	3/25/2019	ANTI-A	NIC-B	40	40	40	40	23.212	40	31.435	31.423	32.706	35	28.532	30.931	NA	NA	0	0	0	0	0	0	0	0	2017-09-26	2	-2.21	545	-1.04	545
TZ1C1034	6	3/28/2018	ANTI-B	NIC-A	40	40	40	40	40	17.932	40	20.434	31.446	35	34.375	40	NA	NA	1	0	0	0	1	0	0	0	2017-09-29	1	0.48	180	-0.28	180
TZ1C1034	6.5	4/19/2018	ANTI-B	NIC-A	40	40	40	40	40	33.785	40	20.589	40	20.686	25.943	40	NA	NA	NA	NA	NA	NA	NA	NA	NA	NA	2017-09-29	1	NA	NA	NA	NA
TZ1C1034	12	9/25/2018	ANTI-B	NIC-A	40	40	35.888	40	40	40	24.959	40	40	20.815	40	32.996	NA	NA	0	0	0	0	0	0	0	0	2017-09-29	1	0.18	361	-0.79	361
TZ1C1034	12.5	10/30/2018	ANTI-B	NIC-A	40	40	40	40	40	NA	40	40	40	40	40	40	NA	NA	NA	NA	NA	NA	NA	NA	NA	NA	2017-09-29	1	NA	NA	NA	NA
TZ1C1034	18	3/25/2019	ANTI-B	NIC-A	40	40	26.988	34.877	40	37.34	40	40	40	34.436	40	40	NA	NA	0	0	0	0	0	0	0	0	2017-09-29	1	-0.77	542	-0.08	542
TZ1C1037	6	4/23/2018	ANTI-B	NIC-B	40	40	40	40	40	40	40	21.941	40	40	40	40	NA	NA	0	0	0	0	0	0	0	0	2017-10-08	2	-1.01	180	-1.24	180
TZ1C1037	6.5	4/9/2018	ANTI-B	NIC-B	40	40	34.748	40	40	28.198	40	24.382	40	40	40	40	NA	NA	NA	NA	NA	NA	NA	NA	NA	NA	2017-10-08	2	NA	NA	NA	NA
TZ1C1037	12	10/5/2018	ANTI-B	NIC-B	40	40	40	40	40	40	26.002	40	40	40	40	40	NA	NA	0	0	0	0	0	0	0	0	2017-10-08	2	-2.68	362	-1.67	362
TZ1C1037	12.5	10/24/2018	ANTI-B	NIC-B	40	40	40	40	40	40	40	40	40	40	40	40	NA	NA	NA	NA	NA	NA	NA	NA	NA	NA	2017-10-08	2	NA	NA	NA	NA
TZ1C1037	18	4/7/2019	ANTI-B	NIC-B	40	40	29.298	40	40	40	40	40	18.841	35	40	40	40	24.958	1	0	0	0	1	0	0	0	2017-10-08	2	-1.92	543	-1.81	543
TZ1C1038	6	4/4/2018	ANTI-A	NIC-A	40	23.079	40	40	40	40	40	21.956	40	40	40	40	NA	NA	0	0	0	0	0	0	0	0	2017-10-08	1	0.79	177	0.64	177
TZ1C1038	6.5	4/23/2018	ANTI-A	NIC-A	40	34.711	40	40	40	40	40	29.261	40	19.37	28.016	40	NA	NA	NA	NA	NA	NA	NA	NA	NA	NA	2017-10-08	1	NA	NA	NA	NA
TZ1C1038	12	10/5/2018	ANTI-A	NIC-A	40	35.068	40	40	30.689	29.35	40	31.714	40	40	40	40	NA	NA	0	0	0	0	0	0	0	0	2017-10-08	1	-1.95	362	0.26	362
TZ1C1038	12.5	10/22/2018	ANTI-A	NIC-A	37.013	40	40	40	20.646	30.186	40	40	40	16.621	40	40	NA	NA	NA	NA	NA	NA	NA	NA	NA	NA	2017-10-08	1	NA	NA	NA	NA
TZ1C1039	6	4/9/2018	ANTI-A	NIC-B	40	40	40	40	40	40	40	18.892	40	40	40	40	NA	NA	0	0	0	0	0	0	0	0	2017-10-09	2	0.25	177	-0.5	177
TZ1C1039	6.5	4/25/2018	ANTI-A	NIC-B	40	35.264	40	40	40	40	40	19.682	35.465	40	40	40	NA	NA	NA	NA	NA	NA	NA	NA	NA	NA	2017-10-09	2	NA	NA	NA	NA
TZ1C1039	12	10/10/2018	ANTI-A	NIC-B	40	29.834	40	40	40	25.112	40	29.879	40	40	40	40	24.49	23.826	0	0	0	0	0	0	0	0	2017-10-09	2	-1.54	364	-1.62	364
TZ1C1039	12.5	10/23/2018	ANTI-A	NIC-B	40	35.307	40	40	40	33.742	40	40	40	40	40	40	NA	NA	NA	NA	NA	NA	NA	NA	NA	NA	2017-10-09	2	NA	NA	NA	NA
TZ1C1039	18	4/8/2019	ANTI-A	NIC-B	40	24.054	40	40	17.045	40	40	29.958	22.899	35	40	40	25.943	29.085	0	0	0	0	0	0	0	0	2017-10-09	2	-2.43	546	-2.62	546
TZ1C1041	6	4/5/2018	ANTI-B	NIC-A	40	22.477	40	40	40	40	40	17.399	40	40	40	40	NA	NA	1	0	0	0	1	0	0	0	2017-10-12	2	-1.47	175	-1.21	175
TZ1C1041	6.5	4/20/2018	ANTI-B	NIC-A	40	40	40	40	40	40	40	27.323	40	40	40	40	NA	NA	NA	NA	NA	NA	NA	NA	NA	NA	2017-10-12	2	NA	NA	NA	NA
TZ1C1041	12	10/10/2018	ANTI-B	NIC-A	40	27.732	40	40	15.654	40	40	34.687	40	24.828	40	34.299	40	19.525	0	0	0	0	0	0	0	0	2017-10-12	2	-2.3	363	-0.87	363
TZ1C1041	12.5	10/22/2018	ANTI-B	NIC-A	40	40	40	40	40	40	40	17.854	40	40	40	40	NA	NA	NA	NA	NA	NA	NA	NA	NA	NA	2017-10-12	2	NA	NA	NA	NA
TZ1C1041	18	4/11/2019	ANTI-B	NIC-A	40	40	40	40	19.43	40	40	33.988	40	40	40	40	29.521	29.966	0	0	0	0	0	0	0	0	2017-10-12	2	-2.98	546	-1.79	546
TZ1C1042	6	4/6/2018	ANTI-B	NIC-A	40	40	40	40	40	40	40	26.339	40	40	21.487	40	NA	NA	0	0	0	0	0	0	0	0	2017-10-06	1	-2.59	181	-2.22	181
TZ1C1042	6.5	4/23/2018	ANTI-B	NIC-A	40	40	40	40	40	40	40	23.286	40	40	40	40	NA	NA	NA	NA	NA	NA	NA	NA	NA	NA	2017-10-06	1	NA	NA	NA	NA
TZ1C1042	12	10/5/2018	ANTI-B	NIC-A	40	40	40	33.27	30.836	40	29.404	36.813	40	20.161	31.214	40	NA	NA	0	0	0	0	0	0	0	0	2017-10-06	1	-2.81	363	-2.27	363
TZ1C1042	12.5	10/22/2018	ANTI-B	NIC-A	40	40	40	32.966	15.374	40	27.592	40	40	21.368	40	40	NA	NA	NA	NA	NA	NA	NA	NA	NA	NA	2017-10-06	1	NA	NA	NA	NA
TZ1C1042	18	4/5/2019	ANTI-B	NIC-A	40	40	40	40	17.099	40	40	40	40	32.194	34.773	40	28.857	26.887	0	0	0	0	0	0	0	0	2017-10-06	1	-2.66	545	-2.56	545
TZ1C1043	6	3/24/2018	ANTI-A	NIC-B	40	40	40	40	40	40	17.99	14.67	40	40	40	40	NA	NA	0	0	0	0	0	0	0	0	2017-09-28	1	-1.53	176	-0.93	176
TZ1C1043	6.5	4/10/2018	ANTI-A	NIC-B	40	40	40	40	40	29.155	40	28.55	40	40	40	40	NA	NA	NA	NA	NA	NA	NA	NA	NA	NA	2017-09-28	1	NA	NA	NA	NA
TZ1C1043	12	10/3/2018	ANTI-A	NIC-B	40	40	40	40	40	37.044	40	39.459	40	40	27.058	40	NA	NA	0	0	0	0	0	0	0	0	2017-09-28	1	0.06	368	-0.16	368
TZ1C1043	12.5	10/19/2018	ANTI-A	NIC-B	40	24.713	40	40	40	40	24.81	28.289	40	34.104	40	40	NA	NA	NA	NA	NA	NA	NA	NA	NA	NA	2017-09-28	1	NA	NA	NA	NA
TZ1C1043	18	3/24/2019	ANTI-A	NIC-B	40	24.997	40	40	23.997	40	28.75	27.955	40	27.956	40	40	NA	NA	1	0	0	0	1	0	0	0	2017-09-28	1	-0.36	539	-0.76	539
TZ1C1044	6	4/5/2018	ANTI-A	NIC-A	40	40	40	40	40	22.302	40	28.418	40	25.949	40	40	NA	NA	0	0	0	0	0	0	0	0	2017-10-06	2	-3.38	181	-0.79	181
TZ1C1044	6.5	4/20/2018	ANTI-A	NIC-A	40	40	40	40	40	32.605	40	23.973	40	40	40	40	NA	NA	NA	NA	NA	NA	NA	NA	NA	NA	2017-10-06	2	NA	NA	NA	NA
TZ1C1044	12	10/13/2018	ANTI-A	NIC-A	40	32.916	30.792	26.759	40	40	40	31.725	40	40	40	40	NA	NA	0	0	0	0	0	0	0	0	2017-10-06	2	-3.48	364	-0.91	364
TZ1C1044	12.5	10/30/2018	ANTI-A	NIC-A	40	29.513	40	34.382	40	40	40	32.291	40	40	40	40	NA	NA	NA	NA	NA	NA	NA	NA	NA	NA	2017-10-06	2	NA	NA	NA	NA
TZ1C1044	18	4/9/2019	ANTI-A	NIC-A	40	40	40	40	40	40	40	30.308	36.836	33.699	34.768	33.685	24.782	30.947	0	0	0	0	0	0	0	0	2017-10-06	2	-3.67	546	-1.47	546
TZ1C1045	6	4/4/2018	ANTI-A	NIC-A	40	40	40	40	40	40	40	40	27.268	35	40	40	NA	NA	0	0	0	0	0	0	0	0	2017-10-04	1	-1.51	175	-3.05	175
TZ1C1045	6.5	5/9/2018	ANTI-A	NIC-A	28.73	35.149	40	40	40	40	40	24.272	34.851	35	32.08	40	19.367	22.824	NA	NA	NA	NA	NA	NA	NA	NA	2017-10-04	1	NA	NA	NA	NA
TZ1C1045	12	10/2/2018	ANTI-A	NIC-A	40	40	40	40	25.895	40	40	40	40	40	40	40	40	24.597	0	0	0	0	0	0	0	0	2017-10-04	1	-2.2	362	-1.79	362
TZ1C1045	12.5	10/20/2018	ANTI-A	NIC-A	40	40	40	40	24.696	40	40	35.082	40	40	22.784	40	NA	NA	NA	NA	NA	NA	NA	NA	NA	NA	2017-10-04	1	NA	NA	NA	NA
TZ1C1045	18	3/30/2019	ANTI-A	NIC-A	40	26.948	40	33.879	40	40	40	34.842	40	40	40	40	40	36.018	0	0	0	0	0	0	0	0	2017-10-04	1	-3.37	541	-3.31	541
TZ1C1046	6	4/10/2018	ANTI-B	NIC-A	40	26.956	40	40	40	40	40	24.419	40	32.103	40	33.319	NA	NA	0	0	0	0	0	0	0	0	2017-10-13	1	-1.37	179	-1.33	179
TZ1C1046	6.5	4/27/2018	ANTI-B	NIC-A	40	40	40	40	40	NA	40	22.652	40	32.152	40	40	NA	NA	NA	NA	NA	NA	NA	NA	NA	NA	2017-10-13	1	NA	NA	NA	NA
TZ1C1046	12	10/10/2018	ANTI-B	NIC-A	40	37.03	40	34.795	40	40	40	40	40	40	29.52	40	NA	NA	0	0	0	0	0	0	0	0	2017-10-13	1	-1.93	361	-1.12	361
TZ1C1046	12.5	10/25/2018	ANTI-B	NIC-A	40	40	40	40	40	40	40	40	40	40	40	40	NA	NA	NA	NA	NA	NA	NA	NA	NA	NA	2017-10-13	1	NA	NA	NA	NA
TZ1C1046	18	4/10/2019	ANTI-B	NIC-A	40	40	40	40	30.304	40	40	40	40	25.152	31.697	34.231	30.553	24.838	0	0	0	0	0	0	0	0	2017-10-13	1	-1.52	543	-0.78	543
TZ1C1047	6	4/10/2018	ANTI-A	NIC-A	40	20.313	40	40	40	40	40	37.115	40	40	40	40	NA	NA	1	0	0	0	1	0	0	0	2017-10-05	1	-2.71	186	-1.85	186
TZ1C1047	6.5	4/26/2018	ANTI-A	NIC-A	40	40	40	40	40	40	40	18.405	40	30.492	40	40	NA	NA	NA	NA	NA	NA	NA	NA	NA	NA	2017-10-05	1	NA	NA	NA	NA
TZ1C1047	12	10/2/2018	ANTI-A	NIC-A	40	40	40	40	40	40	40	25.324	40	40	24.14	40	22.924	28.99	0	0	0	0	0	0	0	0	2017-10-05	1	-3.2	361	-2.14	361
TZ1C1047	12.5	10/15/2018	ANTI-A	NIC-A	40	29.615	40	40	40	40	40	31.602	40	40	40	40	NA	NA	NA	NA	NA	NA	NA	NA	NA	NA	2017-10-05	1	NA	NA	NA	NA
TZ1C1047	18	4/1/2019	ANTI-A	NIC-A	40	40	40	40	40	40	40	34.131	35.883	22.876	40	33.993	23.856	30.867	0	0	0	0	0	0	0	0	2017-10-05	1	-3.39	543	-2.34	543
TZ1C1048	6	4/6/2018	ANTI-B	NIC-B	40	40	40	40	40	40	40	23.916	40	23.137	40	40	NA	NA	0	0	0	0	0	0	0	0	2017-10-13	1	-1.04	175	-0.03	175
TZ1C1048	6.5	4/23/2018	ANTI-B	NIC-B	40	40	40	40	40	40	40	35.549	40	40	40	40	NA	NA	NA	NA	NA	NA	NA	NA	NA	NA	2017-10-13	1	NA	NA	NA	NA
TZ1C1048	12	10/16/2018	ANTI-B	NIC-B	40	30.91	40	32.834	24.283	40	40	40	40	25.983	40	40	NA	NA	0	0	0	0	0	0	0	0	2017-10-13	1	NA	NA	-0.13	364
TZ1C1048	12.5	10/29/2018	ANTI-B	NIC-B	40	40	40	40	17.626	40	40	27.84	40	34.422	40	36.645	NA	NA	NA	NA	NA	NA	NA	NA	NA	NA	2017-10-13	1	NA	NA	NA	NA
TZ1C1048	18	4/12/2019	ANTI-B	NIC-B	40	40	40	36.419	25.049	40	34.468	40	30.176	35	40	31.77	28.187	40	0	0	0	0	0	0	0	0	2017-10-13	1	-2.3	546	-0.77	546
TZ1C1049	6	4/18/2018	ANTI-A	NIC-A	40	28.023	40	40	20.677	40	40	25.002	40	40	40	40	NA	NA	1	0	0	0	1	0	0	0	2017-10-21	2	-1.08	177	-0.83	177
TZ1C1049	6.5	5/4/2018	ANTI-A	NIC-A	30.723	24.361	40	40	14.819	26.258	40	18.227	25.346	35	40	40	17.19	23.213	NA	NA	NA	NA	NA	NA	NA	NA	2017-10-21	2	NA	NA	NA	NA
TZ1C1049	12	10/16/2018	ANTI-A	NIC-A	40	40	40	33.398	25.257	40	40	28.497	40	32.161	40	40	NA	NA	0	0	0	0	0	0	0	0	2017-10-21	2	-1.86	359	-1	359
TZ1C1049	12.5	11/1/2018	ANTI-A	NIC-A	40	40	40	40	19.855	40	19.818	28.458	40	28.768	40	40	NA	NA	NA	NA	NA	NA	NA	NA	NA	NA	2017-10-21	2	NA	NA	NA	NA
TZ1C1049	18	4/15/2019	ANTI-A	NIC-A	40	31.38	40	32.088	26.722	40	40	40	40	40	40	40	19.137	27.55	0	0	0	0	0	0	0	0	2017-10-21	2	-2.45	541	-0.89	541
TZ1C1050	6	4/9/2018	ANTI-A	NIC-B	40	40	40	40	40	34.214	40	24.578	40	40	40	40	NA	NA	1	0	0	0	1	0	0	0	2017-10-14	2	-0.41	177	0.28	177
TZ1C1050	6.5	5/3/2018	ANTI-A	NIC-B	40	40	40	40	40	33.701	40	21.145	40	30.451	24.747	40	NA	NA	NA	NA	NA	NA	NA	NA	NA	NA	2017-10-14	2	NA	NA	NA	NA
TZ1C1050	12.5	11/3/2018	ANTI-A	NIC-B	40	40	40	40	40	40	40	40	40	40	40	40	NA	NA	NA	NA	NA	NA	NA	NA	NA	NA	2017-10-14	2	NA	NA	NA	NA
TZ1C1050	18	4/8/2019	ANTI-A	NIC-B	40	40	22.309	40	21.987	40	40	24.331	37.213	26.337	40	29.623	26.098	32.069	0	0	0	0	0	0	0	0	2017-10-14	2	-1.2	541	0.57	541
TZ1C1051	6	4/11/2018	ANTI-A	NIC-B	40	40	40	40	40	40	40	24.544	40	40	40	40	NA	NA	0	0	0	0	0	0	0	0	2017-10-11	2	-1.15	180	-1.51	180
TZ1C1051	6.5	4/25/2018	ANTI-A	NIC-B	40	40	40	40	40	40	40	18.248	40	24.544	40	40	NA	NA	NA	NA	NA	NA	NA	NA	NA	NA	2017-10-11	2	NA	NA	NA	NA
TZ1C1051	12	10/9/2018	ANTI-A	NIC-B	40	40	40	28.546	20.72	40	40	40	40	20.797	40	40	NA	NA	0	0	0	0	0	0	0	0	2017-10-11	2	-1.9	362	-1.76	362
TZ1C1051	12.5	10/29/2018	ANTI-A	NIC-B	40	40	40	33.717	16.965	40	40	26.633	40	40	40	40	NA	NA	NA	NA	NA	NA	NA	NA	NA	NA	2017-10-11	2	NA	NA	NA	NA
TZ1C1051	18	4/8/2019	ANTI-A	NIC-B	40	40	40	40	16.09	40	40	26.224	40	40	40	40	28.803	32.876	0	0	0	0	0	0	0	0	2017-10-11	2	-2.27	544	-0.17	544
TZ1C1052	6	3/27/2018	ANTI-B	NIC-A	40	40	40	40	40	40	40	22.209	40	40	40	40	NA	NA	0	0	0	0	0	0	0	0	2017-10-02	2	0.28	176	0.99	176
TZ1C1052	6.5	4/12/2018	ANTI-B	NIC-A	40	40	40	40	40	40	40	36.153	40	33.969	31.418	40	NA	NA	NA	NA	NA	NA	NA	NA	NA	NA	2017-10-02	2	NA	NA	NA	NA
TZ1C1052	12	9/25/2018	ANTI-B	NIC-A	30.599	25.284	35.001	40	40	40	40	19.668	40	22.059	40	29.415	NA	NA	0	0	0	0	0	0	0	0	2017-10-02	2	-0.67	358	0.94	358
TZ1C1052	12.5	10/14/2018	ANTI-B	NIC-A	40	40	40	40	40	40	22.064	24.669	40	32.313	40	27.822	NA	NA	NA	NA	NA	NA	NA	NA	NA	NA	2017-10-02	2	NA	NA	NA	NA
TZ1C1052	18	3/26/2019	ANTI-B	NIC-A	40	40	40	30.017	40	40	27.48	24.628	27.971	35	31.524	40	NA	NA	0	0	0	0	0	0	0	0	2017-10-02	2	-1.19	540	0.49	540
TZ1C1053	6	4/6/2018	ANTI-A	NIC-A	40	40	40	40	40	40	40	24.703	40	22.109	40	40	NA	NA	0	0	0	0	0	0	0	0	2017-10-11	1	-3.85	177	-2.42	177
TZ1C1053	6.5	4/22/2018	ANTI-A	NIC-A	40	40	40	40	40	40	40	24.65	40	40	40	40	NA	NA	NA	NA	NA	NA	NA	NA	NA	NA	2017-10-11	1	NA	NA	NA	NA
TZ1C1053	12	10/5/2018	ANTI-A	NIC-A	40	40	40	40	40	40	40	30.405	40	40	21.107	40	NA	NA	0	0	0	0	0	0	0	0	2017-10-11	1	-2.75	359	-1.66	359
TZ1C1053	12.5	10/19/2018	ANTI-A	NIC-A	40	40	40	40	40	40	40	35.073	40	40	40	40	NA	NA	NA	NA	NA	NA	NA	NA	NA	NA	2017-10-11	1	NA	NA	NA	NA
TZ1C1053	18	4/5/2019	ANTI-A	NIC-A	40	23.374	40	40	24.569	40	40	40	36.069	18.787	40	40	17.535	27.987	1	0	0	0	1	0	0	0	2017-10-11	1	-3.74	541	-1.71	541
TZ1C1054	6	4/16/2018	ANTI-B	NIC-A	40	19.949	40	40	40	40	40	30.336	24.717	35	40	40	NA	NA	1	0	0	0	1	0	0	0	2017-10-13	2	-2.1	183	-1.44	183
TZ1C1054	6.5	4/30/2018	ANTI-B	NIC-A	40	40	40	40	32.953	40	35.838	23.772	27.612	35	34.743	32.32	NA	NA	NA	NA	NA	NA	NA	NA	NA	NA	2017-10-13	2	NA	NA	NA	NA
TZ1C1054	12	10/12/2018	ANTI-B	NIC-A	40	25.636	40	26.09	40	40	40	32.479	40	40	40	40	NA	NA	0	0	0	0	0	0	0	0	2017-10-13	2	-1.53	363	-1.56	363
TZ1C1054	12.5	11/6/2018	ANTI-B	NIC-A	40	40	40	27.561	40	40	40	31.607	40	19.893	40	40	NA	NA	NA	NA	NA	NA	NA	NA	NA	NA	2017-10-13	2	NA	NA	NA	NA
TZ1C1054	18	4/11/2019	ANTI-B	NIC-A	40	36.687	40	40	30.208	40	40	40	40	40	40	40	27.805	25.451	0	0	0	0	0	0	0	0	2017-10-13	2	-2.28	545	-1.73	545
TZ1C1055	6	4/6/2018	ANTI-A	NIC-B	40	40	40	40	40	40	40	28.87	40	40	40	40	NA	NA	0	0	0	0	0	0	0	0	2017-10-11	2	-1.94	176	-2.12	176
TZ1C1055	6.5	4/24/2018	ANTI-A	NIC-B	40	40	40	40	40	40	40	28.966	35.459	33.346	40	32.608	NA	NA	NA	NA	NA	NA	NA	NA	NA	NA	2017-10-11	2	NA	NA	NA	NA
TZ1C1055	12	10/5/2018	ANTI-A	NIC-B	40	30.618	40	21.668	23.316	40	28.779	26.289	28.63	35	40	33.464	NA	NA	0	0	0	0	0	0	0	0	2017-10-11	2	-2.62	358	-2.26	358
TZ1C1055	12.5	10/24/2018	ANTI-A	NIC-B	40	40	40	32.512	18.503	40	40	32.176	40	40	40	40	NA	NA	NA	NA	NA	NA	NA	NA	NA	NA	2017-10-11	2	NA	NA	NA	NA
TZ1C1055	18	4/5/2019	ANTI-A	NIC-B	40	32.933	40	40	24.821	40	40	40	40	34.133	40	40	40	26.453	1	0	1	0	1	0	0	0	2017-10-11	2	-2.51	540	-1.46	540
TZ1C1056	6	4/18/2018	ANTI-B	NIC-A	40	40	40	40	40	40	40	32.784	26.707	35	40	40	NA	NA	0	0	0	0	0	0	0	0	2017-10-16	1	-1.58	178	-1.85	178
TZ1C1056	6.5	5/11/2018	ANTI-B	NIC-A	40	40	24.537	40	40	40	40	15.583	40	40	40	40	14.009	21.428	NA	NA	NA	NA	NA	NA	NA	NA	2017-10-16	1	NA	NA	NA	NA
TZ1C1056	12	10/16/2018	ANTI-B	NIC-A	40	40	30.067	35.856	40	40	40	40	40	32.962	40	40	NA	NA	0	0	0	0	0	0	0	0	2017-10-16	1	-1.93	361	-2.05	361
TZ1C1056	12.5	11/1/2018	ANTI-B	NIC-A	40	40	23.672	40	40	40	40	40	40	40	29.935	40	NA	NA	NA	NA	NA	NA	NA	NA	NA	NA	2017-10-16	1	NA	NA	NA	NA
TZ1C1056	18	4/12/2019	ANTI-B	NIC-A	40	27.09	30.21	35.228	40	40	28.587	23.545	32.947	35	30.728	32.853	25.971	25.955	0	0	0	0	0	0	0	0	2017-10-16	1	-2.26	542	-2.23	542
TZ1C1057	6	4/5/2018	ANTI-B	NIC-B	40	40	40	40	40	40	40	30.185	40	40	40	40	NA	NA	0	0	0	0	0	0	0	0	2017-10-09	1	-0.62	177	0.02	177
TZ1C1057	6.5	4/20/2018	ANTI-B	NIC-B	40	40	40	40	40	40	40	40	40	40	40	40	NA	NA	NA	NA	NA	NA	NA	NA	NA	NA	2017-10-09	1	NA	NA	NA	NA
TZ1C1057	12	10/29/2018	ANTI-B	NIC-B	40	40	40	40	15.17	40	40	40	40	40	40	32.77	NA	NA	0	0	0	0	0	0	0	0	2017-10-09	1	-1.98	364	-1.47	364
TZ1C1057	12.5	11/16/2018	ANTI-B	NIC-B	40	24.086	40	40	16.206	40	40	26.606	40	40	40	40	NA	NA	NA	NA	NA	NA	NA	NA	NA	NA	2017-10-09	1	NA	NA	NA	NA
TZ1C1057	18	4/11/2019	ANTI-B	NIC-B	40	28.519	40	40	27.983	40	40	40	32.172	35	26.539	40	32.262	26.037	0	0	0	0	0	0	0	0	2017-10-09	1	-2.31	547	-0.62	547
TZ1C1058	6	4/5/2018	ANTI-B	NIC-B	40	16.86	40	40	40	40	40	35.566	34.559	35	40	40	NA	NA	1	0	0	0	0	0	0	0	2017-10-12	2	-3.69	175	-1.87	175
TZ1C1058	6.5	4/27/2018	ANTI-B	NIC-B	40	40	40	40	40	40	40	35.055	35.004	32.724	40	40	NA	NA	NA	NA	NA	NA	NA	NA	NA	NA	2017-10-12	2	NA	NA	NA	NA
TZ1C1058	12	10/12/2018	ANTI-B	NIC-B	40	35.469	40	22.212	40	31.962	40	31.712	40	40	40	40	NA	NA	1	0	0	1	0	0	0	0	2017-10-12	2	-1.54	364	-1.79	364
TZ1C1058	12.5	11/2/2018	ANTI-B	NIC-B	40	40	40	26.494	40	30.723	40	26.633	40	35.28	40	40	22.79	21.631	NA	NA	NA	NA	NA	NA	NA	NA	2017-10-12	2	NA	NA	NA	NA
TZ1C1058	18	4/11/2019	ANTI-B	NIC-B	40	40	32.298	40	40	40	26.751	32.747	40	40	40	40	30.009	24.749	0	0	0	0	0	0	0	0	2017-10-12	2	-2.98	546	-1.94	546
TZ1C1059	6	4/16/2018	ANTI-A	NIC-A	40	40	40	40	40	40	40	18.78	40	40	40	40	NA	NA	0	0	0	0	0	0	0	0	2017-10-17	1	-2.02	177	-2.4	177
TZ1C1059	6.5	5/2/2018	ANTI-A	NIC-A	40	40	40	40	34.898	40	40	26.818	40	40	40	40	NA	NA	NA	NA	NA	NA	NA	NA	NA	NA	2017-10-17	1	NA	NA	NA	NA
TZ1C1059	12	10/16/2018	ANTI-A	NIC-A	40	40	40	28.974	40	40	40	31.362	26.411	35	40	40	NA	NA	0	0	0	0	0	0	0	0	2017-10-17	1	-2.81	363	-1.58	363
TZ1C1059	12.5	10/29/2018	ANTI-A	NIC-A	40	40	40	30.123	40	40	40	40	40	31.777	40	40	NA	NA	NA	NA	NA	NA	NA	NA	NA	NA	2017-10-17	1	NA	NA	NA	NA
TZ1C1059	18	4/15/2019	ANTI-A	NIC-A	40	40	40	40	40	40	22.15	30.076	40	29.055	40	40	31.573	23.058	0	0	0	0	0	0	0	0	2017-10-17	1	-3	545	-1.09	545
TZ1C1060	6	4/14/2018	ANTI-B	NIC-A	40	28.843	40	40	40	40	40	21.643	40	40	40	40	NA	NA	1	0	0	0	0	1	0	0	2017-10-17	2	-3.31	178	-1.14	178
TZ1C1060	6.5	4/30/2018	ANTI-B	NIC-A	40	40	40	40	40	30.112	40	40	40	40	40	40	NA	NA	NA	NA	NA	NA	NA	NA	NA	NA	2017-10-17	2	NA	NA	NA	NA
TZ1C1060	12	10/17/2018	ANTI-B	NIC-A	40	40	30.354	40	40	40	40	40	19.471	35	40	40	NA	NA	0	0	0	0	0	0	0	0	2017-10-17	2	-3.43	360	-2.84	360
TZ1C1060	12.5	11/2/2018	ANTI-B	NIC-A	40	40	34.594	22.549	21.112	40	40	36.359	27.375	35	40	32.56	NA	NA	NA	NA	NA	NA	NA	NA	NA	NA	2017-10-17	2	NA	NA	NA	NA
TZ1C1060	18	4/12/2019	ANTI-B	NIC-A	40	40	40	40	40	40	40	40	40	40	35.199	40	40	36.486	0	0	0	0	0	0	0	0	2017-10-17	2	-2.6	542	-2.03	542
TZ1C1063	6	4/16/2018	ANTI-B	NIC-A	40	40	40	40	40	40	40	18.322	40	40	40	40	NA	NA	0	0	0	0	0	0	0	0	2017-10-20	1	-1.96	178	-1.81	178
TZ1C1063	6.5	5/2/2018	ANTI-B	NIC-A	17.638	40	25.08	40	40	40	40	15.822	40	40	40	40	NA	NA	NA	NA	NA	NA	NA	NA	NA	NA	2017-10-20	1	NA	NA	NA	NA
TZ1C1063	12	10/16/2018	ANTI-B	NIC-A	40	40	40	40	18.483	36.459	40	28.924	40	29.745	40	40	NA	NA	0	0	0	0	0	0	0	0	2017-10-20	1	-1.5	360	-2.13	360
TZ1C1063	12.5	10/29/2018	ANTI-B	NIC-A	40	40	40	40	23.02	40	40	25.699	40	24.77	40	40	NA	NA	NA	NA	NA	NA	NA	NA	NA	NA	2017-10-20	1	NA	NA	NA	NA
TZ1C1063	18	4/15/2019	ANTI-B	NIC-A	40	40	40	40	12.621	40	40	19.144	40	40	24.322	40	28.685	28.49	1	0	0	0	1	0	0	0	2017-10-20	1	-2.37	542	-1.72	542
TZ1C1064	6	4/17/2018	ANTI-A	NIC-B	40	40	40	40	40	40	40	25.197	40	20.425	40	40	21.423	23.304	0	0	0	0	0	0	0	0	2017-10-20	1	-1.11	178	-1.46	178
TZ1C1064	6.5	5/2/2018	ANTI-A	NIC-B	40	40	40	40	40	40	40	33.108	36.084	40	40	40	21.378	22.129	NA	NA	NA	NA	NA	NA	NA	NA	2017-10-20	1	NA	NA	NA	NA
TZ1C1065	6	4/11/2018	ANTI-B	NIC-A	40	36.386	40	40	40	40	40	18.36	40	40	40	40	NA	NA	0	0	0	0	0	0	0	0	2017-10-16	2	-0.63	177	-0.23	177
TZ1C1065	6.5	4/25/2018	ANTI-B	NIC-A	40	40	40	40	40	40	40	20.208	40	40	33.825	40	NA	NA	NA	NA	NA	NA	NA	NA	NA	NA	2017-10-16	2	NA	NA	NA	NA
TZ1C1065	12	10/10/2018	ANTI-B	NIC-A	40	40	40	40	29.043	27.717	25.156	40	40	28.641	40	40	NA	NA	0	0	0	0	0	0	0	0	2017-10-16	2	-1.08	359	-0.71	359
TZ1C1065	12.5	10/24/2018	ANTI-B	NIC-A	40	40	40	40	17.501	40	40	28.291	34.495	35	40	40	NA	NA	NA	NA	NA	NA	NA	NA	NA	NA	2017-10-16	2	NA	NA	NA	NA
TZ1C1065	18	4/9/2019	ANTI-B	NIC-A	40	40	40	40	21.2	40	40	40	38.363	40	28.632	40	26.196	24.203	0	0	0	0	0	0	0	0	2017-10-16	2	-1.88	540	-0.14	540
TZ1C1066	6	4/19/2018	ANTI-A	NIC-B	40	25.633	40	40	40	26.495	40	40	40	34.775	40	40	NA	NA	0	0	0	0	0	0	0	0	2017-10-21	2	-1.15	180	-0.2	180
TZ1C1066	6.5	5/4/2018	ANTI-A	NIC-B	40	29.369	40	40	40	35.357	40	20.616	22.062	35	24.536	40	15.529	19.716	NA	NA	NA	NA	NA	NA	NA	NA	2017-10-21	2	NA	NA	NA	NA
TZ1C1066	12	10/19/2018	ANTI-A	NIC-B	40	40	40	40	40	40	40	31.232	40	40	40	40	NA	NA	0	0	0	0	0	0	0	0	2017-10-21	2	-1.51	362	-0.9	362
TZ1C1066	12.5	11/6/2018	ANTI-A	NIC-B	40	40	40	40	40	40	27.232	31.111	21.639	35	40	34.411	NA	NA	NA	NA	NA	NA	NA	NA	NA	NA	2017-10-21	2	NA	NA	NA	NA
TZ1C1066	18	4/27/2019	ANTI-A	NIC-B	40	40	40	40	40	40	40	28.45	24.198	35	28.76	40	25.318	28.892	0	0	0	0	0	0	0	0	2017-10-21	2	-2.26	543	-1.43	543
TZ1C1067	6	4/23/2018	ANTI-A	NIC-B	40	40	28.022	40	40	40	40	25.31	40	18.756	40	40	NA	NA	0	0	0	0	0	0	0	0	2017-10-24	1	-1.11	178	-1.23	178
TZ1C1067	6.5	5/8/2018	ANTI-A	NIC-B	28.89	40	34.797	40	33.031	25.744	40	18.074	40	40	40	40	13.994	18.683	NA	NA	NA	NA	NA	NA	NA	NA	2017-10-24	1	NA	NA	NA	NA
TZ1C1067	12	10/22/2018	ANTI-A	NIC-B	40	32.93	40	40	40	40	40	32.044	40	19.325	40	33.555	NA	NA	0	0	0	0	0	0	0	0	2017-10-24	1	-0.65	360	-1.67	360
TZ1C1067	12.5	11/12/2018	ANTI-A	NIC-B	40	35.037	40	40	40	40	40	34.538	40	40	40	40	NA	NA	NA	NA	NA	NA	NA	NA	NA	NA	2017-10-24	1	NA	NA	NA	NA
TZ1C1067	18	4/18/2019	ANTI-A	NIC-B	40	40	40	40	40	40	33.803	40	40	33.801	40	40	23.484	25.543	1	0	0	0	1	0	0	0	2017-10-24	1	-1.5	541	-1	541
TZ1C1068	6	4/23/2018	ANTI-B	NIC-B	40	19.105	40	40	40	40	40	18.161	40	40	40	40	NA	NA	0	0	0	0	0	0	0	0	2017-10-24	2	-1.1	178	-0.82	178
TZ1C1068	6.5	5/8/2018	ANTI-B	NIC-B	28.347	24.378	40	40	40	40	40	40	19.162	35	40	40	31.668	20.109	NA	NA	NA	NA	NA	NA	NA	NA	2017-10-24	2	NA	NA	NA	NA
TZ1C1068	12	10/22/2018	ANTI-B	NIC-B	40	25.704	40	40	28.629	40	40	40	40	40	40	40	NA	NA	0	0	0	0	0	0	0	0	2017-10-24	2	-2.26	360	-0.99	360
TZ1C1068	12.5	11/13/2018	ANTI-B	NIC-B	40	40	40	40	19.024	40	40	22.235	40	35.308	40	40	NA	NA	NA	NA	NA	NA	NA	NA	NA	NA	2017-10-24	2	NA	NA	NA	NA
TZ1C1068	18	4/18/2019	ANTI-B	NIC-B	40	40	40	40	23.933	40	23.7	33.703	40	40	40	40	22.474	25.412	0	0	0	0	0	0	0	0	2017-10-24	2	-1.55	541	-1.5	541
TZ1C1070	6	4/17/2018	ANTI-B	NIC-A	40	40	40	40	40	40	40	23.471	40	40	24.17	31.894	NA	NA	0	0	0	0	0	0	0	0	2017-10-19	1	-2.07	179	-1.61	179
TZ1C1070	6.5	5/2/2018	ANTI-B	NIC-A	40	40	40	40	40	40	40	20.528	40	40	40	40	NA	NA	NA	NA	NA	NA	NA	NA	NA	NA	2017-10-19	1	NA	NA	NA	NA
TZ1C1070	12	10/18/2018	ANTI-B	NIC-A	40	28.759	35.373	23.923	23.979	26.932	40	40	40	40	40	34.069	NA	NA	1	0	0	0	0	1	0	0	2017-10-19	1	-1.93	361	-1.54	361
TZ1C1070	12.5	11/1/2018	ANTI-B	NIC-A	40	40	24.799	25.791	21.283	37.241	40	40	40	40	40	40	NA	NA	NA	NA	NA	NA	NA	NA	NA	NA	2017-10-19	1	NA	NA	NA	NA
TZ1C1070	18	4/17/2019	ANTI-B	NIC-A	40	40	40	40	40	40	40	33.773	40	30.68	40	29.361	18.565	22.803	1	0	0	0	1	0	0	0	2017-10-19	1	-1.71	543	-0.81	543
TZ1C1071	6	4/17/2018	ANTI-A	NIC-A	40	36.693	40	40	40	40	40	24.089	40	40	40	40	NA	NA	0	0	0	0	0	0	0	0	2017-10-21	2	-1.08	177	-0.61	177
TZ1C1071	6.5	5/2/2018	ANTI-A	NIC-A	40	40	40	40	40	40	40	18.569	36.364	40	40	40	NA	NA	NA	NA	NA	NA	NA	NA	NA	NA	2017-10-21	2	NA	NA	NA	NA
TZ1C1071	12	10/15/2018	ANTI-A	NIC-A	40	40	40	27.865	40	40	40	40	40	40	40	40	NA	NA	0	0	0	0	0	0	0	0	2017-10-21	2	-1.08	359	0.06	359
TZ1C1071	12.5	10/29/2018	ANTI-A	NIC-A	40	40	40	31.88	40	40	40	40	40	40	40	40	NA	NA	NA	NA	NA	NA	NA	NA	NA	NA	2017-10-21	2	NA	NA	NA	NA
TZ1C1071	18	4/15/2019	ANTI-A	NIC-A	40	40	40	40	20.152	37.185	21.757	32.127	40	31.274	40	40	27.362	33.168	0	0	0	0	0	0	0	0	2017-10-21	2	-1.24	541	-0.02	541
TZ1C1072	6	4/19/2018	ANTI-A	NIC-B	40	30.737	40	40	40	40	40	34.163	40	40	40	40	NA	NA	0	0	0	0	0	0	0	0	2017-10-21	2	-3.78	179	-1.15	179
TZ1C1072	6.5	5/9/2018	ANTI-A	NIC-B	40	29.97	40	40	40	32.746	40	40	40	25.206	40	40	28.351	25.601	NA	NA	NA	NA	NA	NA	NA	NA	2017-10-21	2	NA	NA	NA	NA
TZ1C1072	12	10/17/2018	ANTI-A	NIC-B	40	23.227	40	40	40	40	40	32.761	40	26.433	40	40	NA	NA	0	0	0	0	0	0	0	0	2017-10-21	2	-2.25	359	-0.99	359
TZ1C1072	12.5	11/7/2018	ANTI-A	NIC-B	40	40	25.105	40	40	40	29.125	24.517	37.765	34.904	40	40	NA	NA	NA	NA	NA	NA	NA	NA	NA	NA	2017-10-21	2	NA	NA	NA	NA
TZ1C1072	18	4/17/2019	ANTI-A	NIC-B	40	33.955	40	40	40	30.524	40	40	25.098	35	40	40	26.645	31.917	0	0	0	0	0	0	0	0	2017-10-21	2	-3.28	541	-1.5	541
TZ1C1073	6	4/20/2018	ANTI-B	NIC-A	40	40	40	40	40	40	40	22.811	40	40	40	40	NA	NA	0	0	0	0	0	0	0	0	2017-10-20	1	-0.74	182	-0.76	182
TZ1C1073	12	10/19/2018	ANTI-B	NIC-A	40	40	28.004	40	40	40	40	40	40	40	40	40	NA	NA	0	0	0	0	0	0	0	0	2017-10-20	1	-1.05	364	-1.15	364
TZ1C1073	12.5	11/21/2018	ANTI-B	NIC-A	40	18.355	32.701	40	25.658	40	40	30.807	40	40	40	40	NA	NA	NA	NA	NA	NA	NA	NA	NA	NA	2017-10-20	1	NA	NA	NA	NA
TZ1C1073	18	4/26/2019	ANTI-B	NIC-A	40	40	40	40	28.043	40	40	40	40	31.017	40	40	28.186	24.361	0	0	0	0	0	0	0	0	2017-10-20	1	-2.35	551	-1.1	551
TZ1C1074	6	4/12/2018	ANTI-B	NIC-B	40	34.313	40	40	40	23.851	40	19.625	40	40	40	40	NA	NA	1	0	0	0	1	0	0	0	2017-10-15	1	-2.07	179	-1.67	179
TZ1C1074	6.5	4/26/2018	ANTI-B	NIC-B	40	40	40	40	40	26.19	40	20.147	36.17	32.311	19.144	40	NA	NA	NA	NA	NA	NA	NA	NA	NA	NA	2017-10-15	1	NA	NA	NA	NA
TZ1C1074	12	10/16/2018	ANTI-B	NIC-B	40	40	33.398	40	21.082	40	40	27.923	40	29.051	40	40	NA	NA	0	0	0	0	0	0	0	0	2017-10-15	1	-3.96	361	-2.5	361
TZ1C1074	12.5	11/8/2018	ANTI-B	NIC-B	40	40	40	35.063	15.115	40	40	27.601	35.912	40	40	32.681	NA	NA	NA	NA	NA	NA	NA	NA	NA	NA	2017-10-15	1	NA	NA	NA	NA
TZ1C1074	18	4/12/2019	ANTI-B	NIC-B	40	33.423	40	40	14.137	40	40	36.694	32.964	35	40	40	40	28.794	0	0	0	0	0	0	0	0	2017-10-15	1	-3.32	544	-1.83	544
TZ1C1076	6	4/23/2018	ANTI-A	NIC-A	40	40	40	40	40	40	40	16.271	40	40	40	40	NA	NA	0	0	0	0	0	0	0	0	2017-10-22	2	-2.03	180	-2.38	180
TZ1C1076	6.5	5/8/2018	ANTI-A	NIC-A	40	36.463	40	40	40	40	40	22.639	40	40	40	40	17.897	20.778	NA	NA	NA	NA	NA	NA	NA	NA	2017-10-22	2	NA	NA	NA	NA
TZ1C1076	12	10/16/2018	ANTI-A	NIC-A	40	34.055	40	31.657	18.942	40	40	40	40	40	40	40	NA	NA	0	0	0	0	0	0	0	0	2017-10-22	2	-3.4	358	-2.51	358
TZ1C1076	12.5	10/31/2018	ANTI-A	NIC-A	40	35.899	40	32.348	19.597	40	40	37.632	40	40	40	40	33.165	27.308	NA	NA	NA	NA	NA	NA	NA	NA	2017-10-22	2	NA	NA	NA	NA
TZ1C1076	18	4/18/2019	ANTI-A	NIC-A	40	40	40	40	16.004	40	40	35.787	40	40	40	35.61	24.98	26.892	0	0	0	0	0	0	0	0	2017-10-22	2	-4.26	543	-3.24	543
TZ1C1077	6	4/17/2018	ANTI-B	NIC-B	40	30.694	40	40	40	40	40	22.311	17.163	35	24.338	24.967	18.804	28.245	0	0	0	0	0	0	0	0	2017-10-22	2	-1.05	176	-0.1	176
TZ1C1077	6.5	5/2/2018	ANTI-B	NIC-B	40	40	28.768	40	40	40	40	23.023	33.717	35	40	40	NA	NA	NA	NA	NA	NA	NA	NA	NA	NA	2017-10-22	2	NA	NA	NA	NA
TZ1C1077	12	10/19/2018	ANTI-B	NIC-B	40	28.203	40	40	22.844	40	40	29.143	40	32.648	40	40	NA	NA	0	0	0	0	0	0	0	0	2017-10-22	2	-1.45	358	-0.15	358
TZ1C1077	12.5	11/8/2018	ANTI-B	NIC-B	40	40	40	40	19.197	40	40	33.787	40	40	40	40	NA	NA	NA	NA	NA	NA	NA	NA	NA	NA	2017-10-22	2	NA	NA	NA	NA
TZ1C1077	18	4/16/2019	ANTI-B	NIC-B	40	40	40	40	18.915	40	40	40	40	40	40	40	32.088	33.618	0	0	0	0	0	0	0	0	2017-10-22	2	-1.55	541	-0.6	541
TZ1C1078	6	4/11/2018	ANTI-B	NIC-A	40	40	40	40	40	40	40	36.311	40	40	40	40	NA	NA	1	0	0	0	1	0	0	0	2017-10-17	1	-1.04	175	0.69	175
TZ1C1078	6.5	4/24/2018	ANTI-B	NIC-A	25.563	40	40	40	40	40	40	19.069	40	40	40	40	NA	NA	NA	NA	NA	NA	NA	NA	NA	NA	2017-10-17	1	NA	NA	NA	NA
TZ1C1078	12	10/16/2018	ANTI-B	NIC-A	40	40	40	40	40	40	22.139	20.037	40	40	40	40	NA	NA	0	0	0	0	0	0	0	0	2017-10-17	1	-1.73	364	0.34	364
TZ1C1078	12.5	11/1/2018	ANTI-B	NIC-A	40	40	40	35.153	40	40	27.115	20.019	40	17.757	40	40	NA	NA	NA	NA	NA	NA	NA	NA	NA	NA	2017-10-17	1	NA	NA	NA	NA
TZ1C1078	18	4/17/2019	ANTI-B	NIC-A	40	40	40	40	31.416	27.182	40	40	40	40	40	40	30.632	40	1	1	0	0	0	0	0	0	2017-10-17	1	-1.89	546	-0.03	546
TZ1C1079	6	4/11/2018	ANTI-A	NIC-B	40	36.532	40	40	40	40	40	24.391	40	40	40	40	NA	NA	0	0	0	0	0	0	0	0	2017-10-17	2	-1.92	175	-1.8	175
TZ1C1079	6.5	4/26/2018	ANTI-A	NIC-B	40	40	40	40	40	40	40	40	40	40	40	40	NA	NA	NA	NA	NA	NA	NA	NA	NA	NA	2017-10-17	2	NA	NA	NA	NA
TZ1C1079	12	10/17/2018	ANTI-A	NIC-B	40	34.074	40	28.756	40	40	40	33.05	40	40	40	40	NA	NA	0	0	0	0	0	0	0	0	2017-10-17	2	-1.93	364	-1.13	364
TZ1C1079	12.5	10/31/2018	ANTI-A	NIC-B	40	40	40	29.911	40	40	40	32.182	40	32.387	40	40	NA	NA	NA	NA	NA	NA	NA	NA	NA	NA	2017-10-17	2	NA	NA	NA	NA
TZ1C1079	18	4/16/2019	ANTI-A	NIC-B	11.803	33.839	40	40	40	40	40	26.511	40	40	40	30.541	24.194	27.692	0	0	0	0	0	0	0	0	2017-10-17	2	-2.15	546	-0.43	546
TZ1C1080	6	4/24/2018	ANTI-A	NIC-A	40	40	40	40	40	40	40	15.721	40	22.015	40	40	NA	NA	0	0	0	0	0	0	0	0	2017-10-27	1	-2.52	178	-3.67	178
TZ1C1080	6.5	5/9/2018	ANTI-A	NIC-A	33.948	40	40	40	40	40	40	19.773	40	40	40	40	18.81	22.658	NA	NA	NA	NA	NA	NA	NA	NA	2017-10-27	1	NA	NA	NA	NA
TZ1C1080	12	10/23/2018	ANTI-A	NIC-A	40	40	40	30.327	40	40	40	40	40	30.43	40	40	NA	NA	0	0	0	0	0	0	0	0	2017-10-27	1	-2.34	360	-2.27	360
TZ1C1080	12.5	11/9/2018	ANTI-A	NIC-A	40	40	40	40	40	25.279	40	40	40	40	40	40	NA	NA	NA	NA	NA	NA	NA	NA	NA	NA	2017-10-27	1	NA	NA	NA	NA
TZ1C1080	18	4/25/2019	ANTI-A	NIC-A	40	40	40	40	40	40	40	34.397	36.17	31.77	40	40	26.475	32.794	0	0	0	0	0	0	0	0	2017-10-27	1	-2.9	543	-0.96	543
TZ1C1081	6	4/28/2018	ANTI-B	NIC-B	40	40	40	40	40	40	40	22.465	40	40	40	40	NA	NA	0	0	0	0	0	0	0	0	2017-10-26	1	-0.59	176	-1.37	176
TZ1C1081	6.5	5/15/2018	ANTI-B	NIC-B	40	40	40	40	40	40	40	21.388	40	40	40	40	18.625	22.491	NA	NA	NA	NA	NA	NA	NA	NA	2017-10-26	1	NA	NA	NA	NA
TZ1C1081	12	10/22/2018	ANTI-B	NIC-B	40	34.049	27.448	31.139	40	40	40	40	24.778	35	40	40	NA	NA	0	0	0	0	0	0	0	0	2017-10-26	1	-1.04	358	-0.09	358
TZ1C1081	12.5	11/12/2018	ANTI-B	NIC-B	40	40	30.268	29.018	40	40	40	34.959	40	40	40	40	NA	NA	NA	NA	NA	NA	NA	NA	NA	NA	2017-10-26	1	NA	NA	NA	NA
TZ1C1081	18	4/26/2019	ANTI-B	NIC-B	40	40	40	40	40	40	40	38.724	19.153	35	40	40	40	40	0	0	0	0	0	0	0	0	2017-10-26	1	-2.16	547	0.06	547
TZ1C1082	6	4/24/2018	ANTI-A	NIC-A	40	40	40	40	40	40	40	27.79	36.493	40	22.534	40	NA	NA	0	0	0	0	0	0	0	0	2017-10-29	1	-1.56	177	-0.52	177
TZ1C1082	6.5	5/9/2018	ANTI-A	NIC-A	40	40	40	40	35.266	40	40	27.936	28.883	35	27.452	40	24.806	24.83	NA	NA	NA	NA	NA	NA	NA	NA	2017-10-29	1	NA	NA	NA	NA
TZ1C1082	12	10/24/2018	ANTI-A	NIC-A	40	40	40	26.604	40	40	29.959	30.142	40	21.895	40	40	NA	NA	0	0	0	0	0	0	0	0	2017-10-29	1	-2.62	359	-0.59	359
TZ1C1082	12.5	11/8/2018	ANTI-A	NIC-A	40	25.423	40	32.094	35.248	40	27.606	27.624	40	32.33	40	40	NA	NA	NA	NA	NA	NA	NA	NA	NA	NA	2017-10-29	1	NA	NA	NA	NA
TZ1C1082	18	4/25/2019	ANTI-A	NIC-A	40	31.634	40	40	20.222	40	35.007	27.158	27.4	35	32.959	33.063	24.835	27.608	0	0	0	0	0	0	0	0	2017-10-29	1	-2.57	543	-1.24	543
TZ1C1083	6	4/23/2018	ANTI-A	NIC-B	40	40	40	40	40	40	40	33.093	40	40	40	40	NA	NA	1	0	0	0	1	0	0	0	2017-10-21	1	0.24	180	1.97	180
TZ1C1083	6.5	5/11/2018	ANTI-A	NIC-B	40	40	40	40	40	22.005	40	24.081	40	27.787	40	40	14.488	21.866	NA	NA	NA	NA	NA	NA	NA	NA	2017-10-21	1	NA	NA	NA	NA
TZ1C1083	12	10/19/2018	ANTI-A	NIC-B	40	40	40	40	40	40	40	40	40	24.973	24.583	40	NA	NA	0	0	0	0	0	0	0	0	2017-10-21	1	-1.11	362	1.23	362
TZ1C1083	12.5	11/8/2018	ANTI-A	NIC-B	40	34.362	34.402	40	40	40	40	33.3	40	23.006	32.464	40	NA	NA	NA	NA	NA	NA	NA	NA	NA	NA	2017-10-21	1	NA	NA	NA	NA
TZ1C1083	18	4/17/2019	ANTI-A	NIC-B	40	40	40	40	40	40	35.09	29.353	19.453	35	40	40	19.069	24.179	0	0	0	0	0	0	0	0	2017-10-21	1	-1.15	543	1.3	543
TZ1C1084	6	4/18/2018	ANTI-B	NIC-B	40	40	40	40	40	40	40	23.71	32.821	35	40	27.285	NA	NA	0	0	0	0	0	0	0	0	2017-10-22	2	-1.08	177	-0.73	177
TZ1C1084	6.5	5/3/2018	ANTI-B	NIC-B	40	40	40	40	40	19.175	40	40	18.937	35	40	34.628	NA	NA	NA	NA	NA	NA	NA	NA	NA	NA	2017-10-22	2	NA	NA	NA	NA
TZ1C1084	12	10/16/2018	ANTI-B	NIC-B	31.689	40	40	21.05	40	28.156	40	24.398	40	40	32.403	40	NA	NA	0	0	0	0	0	0	0	0	2017-10-22	2	-1.86	359	-1.77	359
TZ1C1084	12.5	10/31/2018	ANTI-B	NIC-B	40	40	40	26.066	40	40	40	32.884	40	16.416	40	40	NA	NA	NA	NA	NA	NA	NA	NA	NA	NA	2017-10-22	2	NA	NA	NA	NA
TZ1C1084	18	4/17/2019	ANTI-B	NIC-B	40	40	40	40	16.23	40	40	40	40	40	40	40	29.75	30.51	0	0	0	0	0	0	0	0	2017-10-22	2	-1.86	541	-0.93	541
TZ1C1085	6	4/23/2018	ANTI-A	NIC-A	40	40	24.195	40	40	40	40	27.989	40	23.999	40	40	NA	NA	0	0	0	0	0	0	0	0	2017-10-27	1	-1.11	178	-0.67	178
TZ1C1085	6.5	5/10/2018	ANTI-A	NIC-A	40	40	20.52	40	40	40	40	21.605	40	28.232	40	40	26.613	19.557	NA	NA	NA	NA	NA	NA	NA	NA	2017-10-27	1	NA	NA	NA	NA
TZ1C1085	12	10/24/2018	ANTI-A	NIC-A	40	36.559	40	40	15.099	40	40	33.189	40	20.975	22.547	40	NA	NA	0	0	0	0	0	0	0	0	2017-10-27	1	-2.76	360	-0.5	360
TZ1C1085	18	4/24/2019	ANTI-A	NIC-A	40	40	40	40	18.995	40	29.028	40	34.658	35	40	40	31.678	26.293	0	0	0	0	0	0	0	0	2017-10-27	1	-2.64	543	-0.96	543
TZ1C1086	6	4/23/2018	ANTI-B	NIC-A	40	31.425	40	40	40	25.204	40	22.675	40	40	40	40	20.228	29.047	0	0	0	0	0	0	0	0	2017-10-26	2	-0.17	176	-0.61	176
TZ1C1086	6.5	5/9/2018	ANTI-B	NIC-A	40	40	40	40	40	36.931	40	28.521	40	40	40	40	NA	NA	NA	NA	NA	NA	NA	NA	NA	NA	2017-10-26	2	NA	NA	NA	NA
TZ1C1087	6	4/25/2018	ANTI-A	NIC-A	40	40	40	40	16.967	40	40	28.151	40	31.037	40	40	NA	NA	1	0	0	0	1	0	0	0	2017-10-25	2	0.6	181	-0.98	181
TZ1C1087	6.5	5/10/2018	ANTI-A	NIC-A	40	40	40	22.072	17.087	40	40	26.307	26.465	35	40	40	19.66	23.153	NA	NA	NA	NA	NA	NA	NA	NA	2017-10-25	2	NA	NA	NA	NA
TZ1C1087	12	10/23/2018	ANTI-A	NIC-A	40	40	30.237	40	40	35.853	40	34.966	35.469	35.151	40	40	NA	NA	0	0	0	0	0	0	0	0	2017-10-25	2	-0.34	362	-1.33	362
TZ1C1087	12.5	11/6/2018	ANTI-A	NIC-A	40	40	27.886	40	40	29.39	40	35.637	40	22.181	40	40	NA	NA	NA	NA	NA	NA	NA	NA	NA	NA	2017-10-25	2	NA	NA	NA	NA
TZ1C1087	18	4/23/2019	ANTI-A	NIC-A	40	40	40	40	40	40	40	21.45	17.846	35	40	40	20.789	21.51	0	0	0	0	0	0	0	0	2017-10-25	2	-0.21	545	-1.73	545
TZ1C1088	6	4/24/2018	ANTI-B	NIC-B	40	40	21.989	40	40	40	40	18.518	40	40	40	40	NA	NA	1	0	0	1	0	0	0	0	2017-10-28	2	-0.99	177	0.16	177
TZ1C1088	6.5	5/8/2018	ANTI-B	NIC-B	30.873	40	28.707	40	32.737	24.112	40	25.165	40	40	40	40	21.647	22.469	NA	NA	NA	NA	NA	NA	NA	NA	2017-10-28	2	NA	NA	NA	NA
TZ1C1088	12	10/23/2018	ANTI-B	NIC-B	40	34.839	40	40	28.724	40	40	28.654	40	24.22	35.184	40	NA	NA	0	0	0	0	0	0	0	0	2017-10-28	2	-1.86	359	0.27	359
TZ1C1088	12.5	11/13/2018	ANTI-B	NIC-B	40	40	40	40	17.873	40	40	30.407	40	40	40	40	NA	NA	NA	NA	NA	NA	NA	NA	NA	NA	2017-10-28	2	NA	NA	NA	NA
TZ1C1088	18	4/23/2019	ANTI-B	NIC-B	40	31.679	40	21.89	18.571	40	40	40	28.093	35	40	40	40	27.399	0	0	0	0	0	0	0	0	2017-10-28	2	-1.56	542	0.01	542
TZ1C1089	6	4/18/2018	ANTI-B	NIC-B	40	40	40	40	40	40	40	40	40	40	40	40	NA	NA	0	0	0	0	0	0	0	0	2017-10-23	1	-0.59	176	-1.16	176
TZ1C1089	6.5	5/2/2018	ANTI-B	NIC-B	40	40	40	40	40	40	40	23.299	22.22	35	40	40	NA	NA	NA	NA	NA	NA	NA	NA	NA	NA	2017-10-23	1	NA	NA	NA	NA
TZ1C1089	12	10/18/2018	ANTI-B	NIC-B	40	40	40	40	38.307	35.237	40	40	40	40	40	40	NA	NA	0	0	0	0	0	0	0	0	2017-10-23	1	-0.86	360	-0.95	360
TZ1C1089	12.5	11/6/2018	ANTI-B	NIC-B	40	40	40	40	31.636	34.506	40	40	40	21.357	40	40	NA	NA	NA	NA	NA	NA	NA	NA	NA	NA	2017-10-23	1	NA	NA	NA	NA
TZ1C1089	18	4/16/2019	ANTI-B	NIC-B	40	40	40	40	40	33.112	40	40	40	40	40	40	40	24.138	1	0	0	0	1	0	0	0	2017-10-23	1	-2.24	540	-1.22	540
TZ1C1090	6	5/2/2018	ANTI-A	NIC-B	40	40	20.751	40	40	40	40	31.614	21.855	35	29.841	40	NA	NA	0	0	0	0	0	0	0	0	2017-10-25	1	-2.29	188	-1.16	188
TZ1C1090	6.5	5/14/2018	ANTI-A	NIC-B	40	40	21.848	40	40	40	40	27.598	25.072	35	30.117	40	40	18.078	NA	NA	NA	NA	NA	NA	NA	NA	2017-10-25	1	NA	NA	NA	NA
TZ1C1090	12	11/1/2018	ANTI-A	NIC-B	40	40	35.842	40	28.127	40	40	23.202	40	32.996	40	40	NA	NA	0	0	0	0	0	0	0	0	2017-10-25	1	-2.5	371	-0.68	371
TZ1C1090	12.5	11/15/2018	ANTI-A	NIC-B	40	23.966	34.656	40	19.033	40	40	30.027	40	32.339	33.165	40	NA	NA	NA	NA	NA	NA	NA	NA	NA	NA	2017-10-25	1	NA	NA	NA	NA
TZ1C1090	18	4/28/2019	ANTI-A	NIC-B	40	40	40	40	24.685	40	29.395	34.592	40	40	27.721	40	31.186	40	0	0	0	0	0	0	0	0	2017-10-25	1	-4.58	640	-1.42	640
TZ1C1091	6	4/26/2018	ANTI-A	NIC-A	40	23.352	40	40	40	40	40	21.248	40	23.348	24.796	40	NA	NA	0	0	0	0	0	0	0	0	2017-10-31	2	-1.03	175	-0.19	175
TZ1C1091	6.5	5/9/2018	ANTI-A	NIC-A	40	26.59	40	40	40	40	40	30.156	25.858	35	23.722	40	21.07	23.793	NA	NA	NA	NA	NA	NA	NA	NA	2017-10-31	2	NA	NA	NA	NA
TZ1C1091	12	11/1/2018	ANTI-A	NIC-A	40	30.061	40	40	40	40	40	26.702	40	40	40	40	NA	NA	1	1	0	0	0	0	0	0	2017-10-31	2	-1.15	364	0.44	364
TZ1C1091	12.5	11/15/2018	ANTI-A	NIC-A	40	40	40	40	40	40	19.954	22.702	40	40	40	40	NA	NA	NA	NA	NA	NA	NA	NA	NA	NA	2017-10-31	2	NA	NA	NA	NA
TZ1C1091	18	4/25/2019	ANTI-A	NIC-A	40	40	27.891	40	40	40	40	21.344	40	32.385	40	40	19.642	28.469	0	0	0	0	0	0	0	0	2017-10-31	2	-2.58	540	-1.5	540
TZ1C1092	6	5/4/2018	ANTI-B	NIC-A	40	40	40	40	40	40	40	20.934	22.452	35	26.421	40	NA	NA	0	0	0	0	0	0	0	0	2017-11-07	2	-2.67	177	-0.03	177
TZ1C1092	6.5	5/16/2018	ANTI-B	NIC-A	40	40	40	40	40	36.462	40	20.612	33.793	35	40	34.054	17.193	21.418	NA	NA	NA	NA	NA	NA	NA	NA	2017-11-07	2	NA	NA	NA	NA
TZ1C1092	12	11/7/2018	ANTI-B	NIC-A	40	40	40	21.955	40	40	40	40	29.305	35	40	40	NA	NA	0	0	0	0	0	0	0	0	2017-11-07	2	-1.35	364	-0.41	364
TZ1C1092	12.5	11/23/2018	ANTI-B	NIC-A	40	40	40	27.067	40	40	40	27.355	40	40	40	40	NA	NA	NA	NA	NA	NA	NA	NA	NA	NA	2017-11-07	2	NA	NA	NA	NA
TZ1C1093	6	5/14/2018	ANTI-B	NIC-B	40	40	40	40	40	40	40	30.994	40	40	40	40	NA	NA	0	0	0	0	0	0	0	0	2017-11-15	1	-1.09	177	0.78	177
TZ1C1093	6.5	5/29/2018	ANTI-B	NIC-B	40	40	40	40	40	40	40	22.913	40	40	40	40	19.463	23.599	NA	NA	NA	NA	NA	NA	NA	NA	2017-11-15	1	NA	NA	NA	NA
TZ1C1093	12	11/16/2018	ANTI-B	NIC-B	40	40	40	40	40	40	40	37.591	40	23.44	40	40	NA	NA	0	0	0	0	0	0	0	0	2017-11-15	1	0.51	366	1.68	366
TZ1C1093	12.5	12/3/2018	ANTI-B	NIC-B	40	40	40	40	13.762	40	28.455	40	40	27.762	40	40	NA	NA	NA	NA	NA	NA	NA	NA	NA	NA	2017-11-15	1	NA	NA	NA	NA
TZ1C1093	18	8/2/2019	ANTI-B	NIC-B	8.853	40	40	40	21.552	40	40	23.401	40	27.396	33.92	40	18.754	23.4	0	0	0	0	0	0	0	0	2017-11-15	1	-1.65	625	0.02	625
TZ1C1094	6	5/14/2018	ANTI-B	NIC-A	40	28.453	40	40	40	40	40	20.821	40	40	40	40	NA	NA	0	0	0	0	0	0	0	0	2017-11-12	1	-2.64	183	-1.72	183
TZ1C1094	6.5	5/30/2018	ANTI-B	NIC-A	40	40	40	40	40	40	40	40	40	40	40	40	23.245	24.323	NA	NA	NA	NA	NA	NA	NA	NA	2017-11-12	1	NA	NA	NA	NA
TZ1C1094	12	11/13/2018	ANTI-B	NIC-A	30.877	27.912	33.167	26.502	25.122	40	40	30.626	36.182	24.737	35.475	27.984	NA	NA	0	0	0	0	0	0	0	0	2017-11-12	1	-2.79	362	-2.13	362
TZ1C1094	12.5	11/29/2018	ANTI-B	NIC-A	40	40	40	29.601	15.281	40	40	32.546	40	31.693	30.721	36.091	NA	NA	NA	NA	NA	NA	NA	NA	NA	NA	2017-11-12	1	NA	NA	NA	NA
TZ1C1094	18	8/3/2019	ANTI-B	NIC-A	40	40	40	40	30.132	40	40	31.934	40	40	40	40	27.581	33.915	0	0	0	0	0	0	0	0	2017-11-12	1	-2.91	628	-2.39	628
TZ1C1095	6	5/11/2018	ANTI-A	NIC-B	40	40	40	40	40	40	40	19.905	20.083	35	40	40	NA	NA	0	0	0	0	0	0	0	0	2017-11-11	1	-0.18	178	-0.11	178
TZ1C1095	6.5	5/24/2018	ANTI-A	NIC-B	40	40	40	40	40	40	40	20.219	40	40	40	40	NA	NA	NA	NA	NA	NA	NA	NA	NA	NA	2017-11-11	1	NA	NA	NA	NA
TZ1C1095	12	11/7/2018	ANTI-A	NIC-B	40	40	40	40	35.602	40	40	24.684	40	40	40	40	NA	NA	1	1	0	0	0	0	0	0	2017-11-11	1	-1.07	360	-0.07	360
TZ1C1095	12.5	11/21/2018	ANTI-A	NIC-B	40	40	40	40	40	40	40	30.695	40	31.307	33.159	40	NA	NA	NA	NA	NA	NA	NA	NA	NA	NA	2017-11-11	1	NA	NA	NA	NA
TZ1C1095	18	8/2/2019	ANTI-A	NIC-B	40	40	40	31.72	40	40	40	27.937	40	40	40	40	22.692	29.72	0	0	0	0	0	0	0	0	2017-11-11	1	-2.73	628	-2.26	628
TZ1C1096	6	5/10/2018	ANTI-B	NIC-B	40	40	40	40	40	40	40	21.87	40	26.585	40	40	NA	NA	0	0	0	0	0	0	0	0	2017-11-12	2	-0.68	179	-0.08	179
TZ1C1096	6.5	5/23/2018	ANTI-B	NIC-B	40	40	40	40	40	40	40	23.879	40	40	40	40	NA	NA	NA	NA	NA	NA	NA	NA	NA	NA	2017-11-12	2	NA	NA	NA	NA
TZ1C1096	12	11/8/2018	ANTI-B	NIC-B	40	29.611	29.288	40	40	40	40	40	40	22.724	28.063	40	NA	NA	0	0	0	0	0	0	0	0	2017-11-12	2	-2.67	361	0.08	361
TZ1C1096	12.5	11/23/2018	ANTI-B	NIC-B	40	25.952	23.208	40	40	40	25.499	25.592	40	33.28	18.746	40	NA	NA	NA	NA	NA	NA	NA	NA	NA	NA	2017-11-12	2	NA	NA	NA	NA
TZ1C1096	18	8/1/2019	ANTI-B	NIC-B	40	40	40	40	18.787	40	40	28.644	40	40	40	40	27.637	25.553	0	0	0	0	0	0	0	0	2017-11-12	2	-1.41	627	0.84	627
TZ1C1097	6	5/3/2018	ANTI-B	NIC-B	40	40	40	40	40	19.993	40	21.456	40	21.731	40	40	NA	NA	0	0	0	0	0	0	0	0	2017-11-02	1	-1.65	181	-0.73	181
TZ1C1097	6.5	5/16/2018	ANTI-B	NIC-B	40	40	40	40	40	21.934	40	40	40	40	40	40	16.716	27.229	NA	NA	NA	NA	NA	NA	NA	NA	2017-11-02	1	NA	NA	NA	NA
TZ1C1097	12	10/31/2018	ANTI-B	NIC-B	40	40	32.005	40	40	40	40	35.12	40	40	40	40	NA	NA	0	0	0	0	0	0	0	0	2017-11-02	1	-0.68	362	-0.83	362
TZ1C1097	12.5	11/14/2018	ANTI-B	NIC-B	40	40	32.202	40	40	40	40	26.938	35.444	30.451	33.015	31.065	NA	NA	NA	NA	NA	NA	NA	NA	NA	NA	2017-11-02	1	NA	NA	NA	NA
TZ1C1097	18	5/1/2019	ANTI-B	NIC-B	32.939	32.477	40	40	31.772	29.705	40	40	33.063	35	40	40	30.367	30.143	1	0	0	1	0	0	0	0	2017-11-02	1	-1.54	544	-1.53	544
TZ1C1098	6	4/28/2018	ANTI-A	NIC-A	32.481	29.231	40	40	40	40	40	20.149	19.325	35	40	34.006	NA	NA	0	0	0	0	0	0	0	0	2017-10-31	1	-1.58	178	-1.89	178
TZ1C1098	6.5	5/11/2018	ANTI-A	NIC-A	23.459	29.454	40	40	40	40	40	20.138	40	40	40	30.636	40	17.106	NA	NA	NA	NA	NA	NA	NA	NA	2017-10-31	1	NA	NA	NA	NA
TZ1C1098	12	10/26/2018	ANTI-A	NIC-A	40	23.978	40	40	40	40	40	29.482	40	40	40	40	NA	NA	0	0	0	0	0	0	0	0	2017-10-31	1	-1.5	360	-2.13	360
TZ1C1098	12.5	11/15/2018	ANTI-A	NIC-A	40	23.175	27.627	40	40	40	40	33.633	40	40	40	40	NA	NA	NA	NA	NA	NA	NA	NA	NA	NA	2017-10-31	1	NA	NA	NA	NA
TZ1C1098	18	4/27/2019	ANTI-A	NIC-A	40	29.26	40	40	40	40	40	34.99	40	40	40	40	25.602	32.511	0	0	0	0	0	0	0	0	2017-10-31	1	-1.74	542	-1.43	542
TZ1C1099	6	5/3/2018	ANTI-A	NIC-B	33.368	31.437	40	40	40	40	40	29.32	40	40	40	40	NA	NA	0	0	0	0	0	0	0	0	2017-10-30	2	-0.75	182	0.93	182
TZ1C1099	6.5	5/17/2018	ANTI-A	NIC-B	33.732	40	40	40	40	40	40	29.66	32.405	35	40	33.724	18.986	20.026	NA	NA	NA	NA	NA	NA	NA	NA	2017-10-30	2	NA	NA	NA	NA
TZ1C1099	12	10/30/2018	ANTI-A	NIC-B	40	40	40	40	40	37.283	40	24.162	40	27.763	40	40	NA	NA	0	0	0	0	0	0	0	0	2017-10-30	2	-1.11	361	1.05	361
TZ1C1099	12.5	11/15/2018	ANTI-A	NIC-B	40	40	18.494	40	40	40	40	21.937	40	29.326	40	28.822	NA	NA	NA	NA	NA	NA	NA	NA	NA	NA	2017-10-30	2	NA	NA	NA	NA
TZ1C1100	6	4/24/2018	ANTI-B	NIC-A	40	29.466	40	40	40	40	40	21.208	40	40	40	40	NA	NA	0	0	0	0	0	0	0	0	2017-11-01	2	-0.56	174	-1.42	174
TZ1C1100	6.5	5/10/2018	ANTI-B	NIC-A	29.924	30.818	40	40	40	40	40	24.676	40	26.983	40	40	19.281	21.223	NA	NA	NA	NA	NA	NA	NA	NA	2017-11-01	2	NA	NA	NA	NA
TZ1C1100	12	10/31/2018	ANTI-B	NIC-A	40	40	40	40	40	28.531	40	40	40	20.41	34.92	40	NA	NA	0	0	0	0	0	0	0	0	2017-11-01	2	-2.11	363	-1.23	363
TZ1C1100	12.5	11/14/2018	ANTI-B	NIC-A	40	40	40	40	40	31.914	40	34.065	40	40	40	40	NA	NA	NA	NA	NA	NA	NA	NA	NA	NA	2017-11-01	2	NA	NA	NA	NA
TZ1C1100	18	5/2/2019	ANTI-B	NIC-A	40	40	40	40	40	40	40	22.282	40	24.316	40	40	32.037	24.882	0	0	0	0	0	0	0	0	2017-11-01	2	-1.94	545	-0.01	545
TZ1C1101	6	4/26/2018	ANTI-A	NIC-A	40	40	40	40	40	40	40	20.183	40	18.122	20.755	40	NA	NA	0	0	0	0	0	0	0	0	2017-11-01	1	-2.89	174	-1.91	174
TZ1C1101	6.5	5/10/2018	ANTI-A	NIC-A	40	40	40	40	40	40	40	25.524	40	33.19	40	40	14.334	22.728	NA	NA	NA	NA	NA	NA	NA	NA	2017-11-01	1	NA	NA	NA	NA
TZ1C1101	12	11/1/2018	ANTI-A	NIC-A	40	40	40	40	40	40	40	25.771	40	40	40	22.912	NA	NA	0	0	0	0	0	0	0	0	2017-11-01	1	-2.47	363	-1.69	363
TZ1C1101	12.5	11/16/2018	ANTI-A	NIC-A	40	40	40	40	40	30.925	40	24.622	40	28.354	40	40	NA	NA	NA	NA	NA	NA	NA	NA	NA	NA	2017-11-01	1	NA	NA	NA	NA
TZ1C1102	6	5/2/2018	ANTI-B	NIC-A	40	26.593	40	40	40	40	40	25.622	22.788	35	40	40	NA	NA	0	0	0	0	0	0	0	0	2017-11-02	1	-2.12	181	-1.24	181
TZ1C1102	6.5	5/16/2018	ANTI-B	NIC-A	40	40	40	40	40	40	40	16.982	34.736	35	40	40	15.47	20.45	NA	NA	NA	NA	NA	NA	NA	NA	2017-11-02	1	NA	NA	NA	NA
TZ1C1102	12	10/30/2018	ANTI-B	NIC-A	40	27.752	36.949	40	18.882	40	40	33.807	40	25.128	40	28.262	NA	NA	0	0	0	0	0	0	0	0	2017-11-02	1	-1.95	362	-0.92	362
TZ1C1102	12.5	11/15/2018	ANTI-B	NIC-A	40	40	18.82	40	28.104	40	40	34.104	35.495	29.35	40	40	NA	NA	NA	NA	NA	NA	NA	NA	NA	NA	2017-11-02	1	NA	NA	NA	NA
TZ1C1102	18	4/30/2019	ANTI-B	NIC-A	40	40	40	40	30.43	40	40	40	40	40	40	40	21.324	35.87	0	0	0	0	0	0	0	0	2017-11-02	1	-1.54	544	-0.78	544
TZ1C1103	6	5/9/2018	ANTI-B	NIC-B	40	40	23.482	40	40	40	40	18.004	40	40	40	40	NA	NA	1	0	0	1	0	0	0	0	2017-11-09	1	-1.65	181	-1.25	181
TZ1C1103	6.5	5/23/2018	ANTI-B	NIC-B	40	40	21.456	40	40	29.707	40	40	33.7	35	40	40	NA	NA	NA	NA	NA	NA	NA	NA	NA	NA	2017-11-09	1	NA	NA	NA	NA
TZ1C1103	12	11/7/2018	ANTI-B	NIC-B	40	36.923	40	40	40	40	40	40	40	40	40	40	NA	NA	0	0	0	0	0	0	0	0	2017-11-09	1	-1.53	362	-0.71	362
TZ1C1103	12.5	11/27/2018	ANTI-B	NIC-B	40	40	24.344	40	40	40	40	31.32	40	40	40	40	NA	NA	NA	NA	NA	NA	NA	NA	NA	NA	2017-11-09	1	NA	NA	NA	NA
TZ1C1103	18	7/31/2019	ANTI-B	NIC-B	40	35.16	40	40	40	40	40	40	40	40	40	40	28.392	31.333	0	0	0	0	0	0	0	0	2017-11-09	1	-1.68	628	-1.63	628
TZ1C1104	6	5/8/2018	ANTI-A	NIC-B	40	40	40	40	40	40	40	17.215	20.74	35	40	40	NA	NA	0	0	0	0	0	0	0	0	2017-11-12	2	-2.18	177	0.3	177
TZ1C1104	6.5	5/23/2018	ANTI-A	NIC-B	40	40	40	40	40	29.793	40	22.872	30.865	35	40	40	NA	NA	NA	NA	NA	NA	NA	NA	NA	NA	2017-11-12	2	NA	NA	NA	NA
TZ1C1104	12	11/7/2018	ANTI-A	NIC-B	40	40	40	33.724	40	40	40	32.658	40	20.352	27.378	40	NA	NA	0	0	0	0	0	0	0	0	2017-11-12	2	-1.47	359	-0.03	359
TZ1C1104	12.5	11/21/2018	ANTI-A	NIC-B	40	40	40	33.999	40	40	40	33.988	40	31.539	26.459	40	NA	NA	NA	NA	NA	NA	NA	NA	NA	NA	2017-11-12	2	NA	NA	NA	NA
TZ1C1104	18	7/31/2019	ANTI-A	NIC-B	40	40	40	40	31.647	40	40	40	40	40	40	29.717	40	30.451	0	0	0	0	0	0	0	0	2017-11-12	2	-1.72	625	-0.82	625
TZ1C1105	6	4/18/2018	ANTI-B	NIC-A	40	40	40	40	40	40	40	24.288	40	40	40	40	NA	NA	0	0	0	0	0	0	0	0	2017-10-19	1	-1.16	180	-2.21	180
TZ1C1105	6.5	5/3/2018	ANTI-B	NIC-A	32.765	40	40	40	40	40	40	29.35	40	40	40	40	18.054	21.45	NA	NA	NA	NA	NA	NA	NA	NA	2017-10-19	1	NA	NA	NA	NA
TZ1C1105	12	10/18/2018	ANTI-B	NIC-A	40	25.941	40	40	40	40	40	26.775	40	40	26.581	40	NA	NA	0	0	0	0	0	0	0	0	2017-10-19	1	-2.37	362	-0.99	362
TZ1C1105	12.5	11/1/2018	ANTI-B	NIC-A	40	40	38.924	23.576	40	40	40	27.946	40	17.77	31.622	40	NA	NA	NA	NA	NA	NA	NA	NA	NA	NA	2017-10-19	1	NA	NA	NA	NA
TZ1C1105	18	4/27/2019	ANTI-B	NIC-A	40	28.72	33.126	40	23.62	40	40	40	36.08	22.117	40	40	28.063	40	0	0	0	0	0	0	0	0	2017-10-19	1	-2.04	546	-1.94	546
TZ1C1106	6	4/18/2018	ANTI-B	NIC-B	40	40	40	40	40	40	40	23.862	40	40	40	40	NA	NA	0	0	0	0	0	0	0	0	2017-10-22	1	-1.09	177	0.06	177
TZ1C1106	6.5	5/4/2018	ANTI-B	NIC-B	30.015	40	40	40	40	40	40	40	35.224	40	40	40	23.187	22.446	NA	NA	NA	NA	NA	NA	NA	NA	2017-10-22	1	NA	NA	NA	NA
TZ1C1106	12	10/19/2018	ANTI-B	NIC-B	40	40	35.047	40	26.929	40	40	32.288	40	32.258	40	40	NA	NA	0	0	0	0	0	0	0	0	2017-10-22	1	-1.48	359	-0.1	359
TZ1C1106	12.5	11/1/2018	ANTI-B	NIC-B	40	40	40	40	19.577	40	40	35.085	40	40	40	35.707	NA	NA	NA	NA	NA	NA	NA	NA	NA	NA	2017-10-22	1	NA	NA	NA	NA
TZ1C1106	18	4/18/2019	ANTI-B	NIC-B	40	40	40	40	25.774	31.504	40	40	40	40	40	40	40	32.724	0	0	0	0	0	0	0	0	2017-10-22	1	-1.88	541	-1.21	541
TZ1C1107	6	4/25/2018	ANTI-A	NIC-B	40	40	40	40	40	40	40	40	40	40	40	40	NA	NA	0	0	0	0	0	0	0	0	2017-11-01	1	0.37	175	0.09	175
TZ1C1107	6.5	5/11/2018	ANTI-A	NIC-B	40	40	40	40	40	40	40	28.845	40	33.505	40	40	16.328	24.279	NA	NA	NA	NA	NA	NA	NA	NA	2017-11-01	1	NA	NA	NA	NA
TZ1C1107	12	10/31/2018	ANTI-A	NIC-B	40	40	40	40	40	40	40	40	40	40	40	40	NA	NA	0	0	0	0	0	0	0	0	2017-11-01	1	-1.06	359	-0.7	359
TZ1C1107	12.5	11/15/2018	ANTI-A	NIC-B	40	26.735	40	40	40	40	40	23.057	40	32.474	40	40	NA	NA	NA	NA	NA	NA	NA	NA	NA	NA	2017-11-01	1	NA	NA	NA	NA
TZ1C1107	18	4/25/2019	ANTI-A	NIC-B	40	40	40	30.111	40	40	33.823	31.332	38.866	40	40	40	27.161	22.015	0	0	0	0	0	0	0	0	2017-11-01	1	-1.12	540	-1.71	540
TZ1C1108	6	8/6/2018	ANTI-B	NIC-B	40	40	32.093	40	40	40	40	40	40	40	40	40	NA	NA	0	0	0	0	0	0	0	0	2017-11-01	1	NA	NA	NA	NA
TZ1C1108	12	10/27/2018	ANTI-B	NIC-B	40	29.485	40	40	40	40	40	25.901	24.863	35	40	40	NA	NA	0	0	0	0	0	0	0	0	2017-11-01	1	-2.34	360	-1.67	360
TZ1C1108	12.5	11/12/2018	ANTI-B	NIC-B	40	40	35.673	40	40	40	40	33.57	40	40	40	40	NA	NA	NA	NA	NA	NA	NA	NA	NA	NA	2017-11-01	1	NA	NA	NA	NA
TZ1C1108	18	4/24/2019	ANTI-B	NIC-B	40	40	40	32.678	40	40	29.151	30.352	32.506	35	40	40	24.61	21.443	1	1	0	0	0	0	0	0	2017-11-01	1	-2.08	539	-1.55	539
TZ1C1109	6	5/2/2018	ANTI-A	NIC-A	40	40	40	40	40	40	40	40	40	40	40	40	NA	NA	0	0	0	0	0	0	0	0	2017-11-02	2	-1.87	179	-1.47	179
TZ1C1109	6.5	5/14/2018	ANTI-A	NIC-A	40	40	40	40	40	40	40	40	40	40	40	40	16.689	20.425	NA	NA	NA	NA	NA	NA	NA	NA	2017-11-02	2	NA	NA	NA	NA
TZ1C1109	12	10/29/2018	ANTI-A	NIC-A	40	40	40	40	40	40	40	29.722	40	40	40	40	NA	NA	0	0	0	0	0	0	0	0	2017-11-02	2	-2.28	361	-0.89	361
TZ1C1109	12.5	11/13/2018	ANTI-A	NIC-A	40	40	24.863	40	40	40	40	28.357	40	40	40	40	NA	NA	NA	NA	NA	NA	NA	NA	NA	NA	2017-11-02	2	NA	NA	NA	NA
TZ1C1109	18	4/29/2019	ANTI-A	NIC-A	40	40	33.94	40	18.374	40	40	40	40	24.514	40	40	24.197	40	0	0	0	0	0	0	0	0	2017-11-02	2	-1.92	543	-0.96	543
TZ1C1110	6	4/30/2018	ANTI-A	NIC-B	40	18.45	40	40	14.906	40	40	23.714	34.782	35	40	40	NA	NA	0	0	0	0	0	0	0	0	2017-11-02	1	-1.61	179	-0.34	179
TZ1C1110	6.5	5/18/2018	ANTI-A	NIC-B	11.826	40	40	40	18.311	40	40	22.525	24.843	35	40	40	29.567	23.61	NA	NA	NA	NA	NA	NA	NA	NA	2017-11-02	1	NA	NA	NA	NA
TZ1C1110	12	10/30/2018	ANTI-A	NIC-B	40	40	24.182	30.734	25.911	40	40	40	36.405	40	40	40	NA	NA	0	0	0	0	0	0	0	0	2017-11-02	1	-2.36	361	-0.6	361
TZ1C1110	12.5	11/14/2018	ANTI-A	NIC-B	40	40	29.631	40	32.694	NA	40	40	40	40	40	40	NA	NA	NA	NA	NA	NA	NA	NA	NA	NA	2017-11-02	1	NA	NA	NA	NA
TZ1C1110	18	4/29/2019	ANTI-A	NIC-B	40	34.517	40	40	19.135	40	22.763	40	40	40	40	40	33.624	29.944	0	0	0	0	0	0	0	0	2017-11-02	1	-1.52	543	-0.34	543
TZ1C1111	6	5/4/2018	ANTI-A	NIC-A	40	32.88	40	40	40	40	40	18.206	34.485	35	40	40	NA	NA	0	0	0	0	0	0	0	0	2017-11-05	2	-2.47	180	-0.21	180
TZ1C1111	6.5	5/21/2018	ANTI-A	NIC-A	40	34.84	40	40	40	20.859	40	27.96	40	40	28.6	32.863	NA	NA	NA	NA	NA	NA	NA	NA	NA	NA	2017-11-05	2	NA	NA	NA	NA
TZ1C1111	12	11/6/2018	ANTI-A	NIC-A	40	33.17	40	40	40	40	40	34.647	40	40	31.906	40	NA	NA	0	0	0	0	0	0	0	0	2017-11-05	2	-1.51	362	-0.9	362
TZ1C1111	12.5	11/23/2018	ANTI-A	NIC-A	40	28.098	40	40	26.271	26.532	40	40	40	40	40	40	NA	NA	NA	NA	NA	NA	NA	NA	NA	NA	2017-11-05	2	NA	NA	NA	NA
TZ1C1111	18	5/4/2019	ANTI-A	NIC-A	40	24.316	40	40	40	40	40	31.212	40	40	40	40	28.691	31.048	0	0	0	0	0	0	0	0	2017-11-05	2	-2.27	544	-1.04	544
TZ1C1112	6.5	5/29/2018	ANTI-B	NIC-A	40	40	40	40	35.127	40	40	24.648	40	28.215	40	40	18.909	24.153	NA	NA	NA	NA	NA	NA	NA	NA	2017-11-04	2	NA	NA	NA	NA
TZ1C1112	12	11/7/2018	ANTI-B	NIC-A	40	40	40	40	40	40	40	35.235	16.974	35	40	40	NA	NA	0	0	0	0	0	0	0	0	2017-11-04	2	-2.8	368	-2.45	368
TZ1C1112	12.5	11/26/2018	ANTI-B	NIC-A	40	22.976	40	40	40	40	40	29.851	33.644	35	40	34.814	NA	NA	NA	NA	NA	NA	NA	NA	NA	NA	2017-11-04	2	NA	NA	NA	NA
TZ1C1112	18	8/3/2019	ANTI-B	NIC-A	40	40	40	40	25.568	27.724	40	40	40	40	40	40	40	23.865	0	0	0	0	0	0	0	0	2017-11-04	2	-3.39	636	-2.28	636
TZ1C1113	6	4/28/2018	ANTI-A	NIC-B	40	29.289	40	40	40	40	40	29.01	40	40	30.836	40	NA	NA	0	0	0	0	0	0	0	0	2017-10-30	2	-2.43	178	-2.27	178
TZ1C1113	6.5	5/18/2018	ANTI-A	NIC-B	40	26.293	40	40	40	40	40	18.995	40	40	33.983	40	16.439	25.156	NA	NA	NA	NA	NA	NA	NA	NA	2017-10-30	2	NA	NA	NA	NA
TZ1C1113	12	10/26/2018	ANTI-A	NIC-B	40	33.09	33.688	40	28.28	40	40	40	28.569	35	40	40	NA	NA	0	0	0	0	0	0	0	0	2017-10-30	2	-3.04	360	-3.32	360
TZ1C1113	12.5	11/13/2018	ANTI-A	NIC-B	40	25.961	29.438	40	26.186	40	40	26.636	34.955	35	40	40	NA	NA	NA	NA	NA	NA	NA	NA	NA	NA	2017-10-30	2	NA	NA	NA	NA
TZ1C1113	18	5/2/2019	ANTI-A	NIC-B	NA	NA	NA	NA	20.473	40	NA	NA	NA	NA	NA	NA	33.111	NA	0	0	0	0	0	0	0	0	2017-10-30	2	-4.01	546	-1.84	546
TZ1C1114	6	4/25/2018	ANTI-A	NIC-A	40	40	40	40	40	40	40	18.41	40	40	40	40	NA	NA	0	0	0	0	0	0	0	0	2017-10-29	1	-0.62	177	-0.59	177
TZ1C1114	6.5	5/9/2018	ANTI-A	NIC-A	40	40	40	40	40	40	40	20.695	40	40	40	40	19.844	24.478	NA	NA	NA	NA	NA	NA	NA	NA	2017-10-29	1	NA	NA	NA	NA
TZ1C1114	12	10/26/2018	ANTI-A	NIC-A	40	25.843	40	24.734	40	40	40	32.314	40	40	20.775	40	NA	NA	0	0	0	0	0	0	0	0	2017-10-29	1	-2.11	359	-0.78	359
TZ1C1114	12.5	11/9/2018	ANTI-A	NIC-A	40	26.916	40	28.089	40	40	40	21.314	40	40	40	40	NA	NA	NA	NA	NA	NA	NA	NA	NA	NA	2017-10-29	1	NA	NA	NA	NA
TZ1C1114	18	4/27/2019	ANTI-A	NIC-A	40	40	40	40	40	40	40	30.043	22.901	35	30.242	28.933	22.961	27.628	1	0	0	0	0	1	0	0	2017-10-29	1	-2.27	543	-1.89	543
TZ1C1115	6	4/28/2018	ANTI-B	NIC-A	40	40	40	40	33.147	40	40	20.162	40	40	40	40	NA	NA	0	0	0	0	0	0	0	0	2017-10-30	2	-1.05	176	-1.33	176
TZ1C1115	6.5	5/10/2018	ANTI-B	NIC-A	33.39	40	40	40	40	40	40	27.485	40	40	40	40	21.307	19.354	NA	NA	NA	NA	NA	NA	NA	NA	2017-10-30	2	NA	NA	NA	NA
TZ1C1115	12	11/1/2018	ANTI-B	NIC-A	40	40	40	40	40	40	40	30.756	40	24.078	40	40	NA	NA	1	0	0	0	1	0	0	0	2017-10-30	2	-2.33	365	-1.58	365
TZ1C1115	12.5	11/16/2018	ANTI-B	NIC-A	40	40	40	40	40	40	40	22.259	40	32.857	40	40	NA	NA	NA	NA	NA	NA	NA	NA	NA	NA	2017-10-30	2	NA	NA	NA	NA
TZ1C1115	18	8/2/2019	ANTI-B	NIC-A	40	34.663	40	23.815	40	40	40	40	40	40	40	40	40	30.242	0	0	0	0	0	0	0	0	2017-10-30	2	-2.6	542	-1.61	542
TZ1C1116	6	5/8/2018	ANTI-A	NIC-B	31.758	22.708	40	40	40	40	40	28.257	40	40	40	40	20.731	20.869	0	0	0	0	0	0	0	0	2017-11-12	2	-1.72	176	-0.11	176
TZ1C1116	6.5	5/25/2018	ANTI-A	NIC-B	40	27.884	40	40	40	19.675	40	21.431	19.975	35	40	40	NA	NA	NA	NA	NA	NA	NA	NA	NA	NA	2017-11-12	2	NA	NA	NA	NA
TZ1C1116	12	11/6/2018	ANTI-A	NIC-B	40	40	40	33.679	40	38.77	40	40	26.928	35	40	40	NA	NA	0	0	0	0	0	0	0	0	2017-11-12	2	-1.86	359	0.09	359
TZ1C1116	12.5	11/21/2018	ANTI-A	NIC-B	40	40	40	40	40	40	40	40	40	40	40	40	NA	NA	NA	NA	NA	NA	NA	NA	NA	NA	2017-11-12	2	NA	NA	NA	NA
TZ1C1116	18	8/8/2019	ANTI-A	NIC-B	40	40	40	34.692	40	40	40	40	40	40	40	40	30.001	23.498	0	0	0	0	0	0	0	0	2017-11-12	2	-1.78	632	-0.68	632
TZ1C1117	6	5/7/2018	ANTI-B	NIC-A	40	40	40	40	40	40	40	40	40	40	40	40	NA	NA	0	0	0	0	0	0	0	0	2017-11-08	1	-0.69	180	-1.47	180
TZ1C1117	6.5	5/21/2018	ANTI-B	NIC-A	40	40	40	40	40	40	40	40	40	40	40	40	18.29	23.062	NA	NA	NA	NA	NA	NA	NA	NA	2017-11-08	1	NA	NA	NA	NA
TZ1C1117	12	11/5/2018	ANTI-B	NIC-A	40	40	40	40	40	25.634	40	27.794	40	40	40	40	NA	NA	0	0	0	0	0	0	0	0	2017-11-08	1	-1.11	362	-0.61	362
TZ1C1117	12.5	11/19/2018	ANTI-B	NIC-A	40	40	40	40	40	33.851	40	35.114	40	40	40	40	NA	NA	NA	NA	NA	NA	NA	NA	NA	NA	2017-11-08	1	NA	NA	NA	NA
TZ1C1117	18	7/30/2019	ANTI-B	NIC-A	40	40	40	40	22.16	40	40	21.238	40	40	18.852	40	17.61	24.86	0	0	0	0	0	0	0	0	2017-11-08	1	-2.03	628	-0.93	628
TZ1C1118	6	5/4/2018	ANTI-B	NIC-B	32.184	40	40	40	40	40	40	20.065	36.099	40	40	34.717	NA	NA	0	0	0	0	0	0	0	0	2017-11-10	2	-1.03	175	-0.91	175
TZ1C1118	6.5	5/22/2018	ANTI-B	NIC-B	40	40	40	40	40	40	40	24.455	40	40	27.368	40	NA	NA	NA	NA	NA	NA	NA	NA	NA	NA	2017-11-10	2	NA	NA	NA	NA
TZ1C1118	12	11/12/2018	ANTI-B	NIC-B	40	40	40	40	40	32.647	40	40	40	40	40	40	NA	NA	0	0	0	0	0	0	0	0	2017-11-10	2	-0.69	364	-0.41	364
TZ1C1118	12.5	11/29/2018	ANTI-B	NIC-B	40	40	33.077	40	40	40	40	40	40	29.072	40	40	NA	NA	NA	NA	NA	NA	NA	NA	NA	NA	2017-11-10	2	NA	NA	NA	NA
TZ1C1118	18	5/4/2019	ANTI-B	NIC-B	40	24.473	27.139	40	40	40	40	28.759	36.091	22.393	33.517	40	28.599	26.159	0	0	0	0	0	0	0	0	2017-11-10	2	-1.87	539	-0.65	539
TZ1C1119	6	5/3/2018	ANTI-B	NIC-B	40	40	40	40	40	40	40	21.336	40	40	40	40	NA	NA	0	0	0	0	0	0	0	0	2017-11-09	2	-3.25	175	-1.57	175
TZ1C1119	6.5	5/18/2018	ANTI-B	NIC-B	32.994	40	40	40	40	40	40	22.654	40	28.296	40	40	18.272	20.926	NA	NA	NA	NA	NA	NA	NA	NA	2017-11-09	2	NA	NA	NA	NA
TZ1C1119	12	11/14/2018	ANTI-B	NIC-B	40	33.341	40	23.665	40	36.462	40	40	40	40	20.341	40	NA	NA	0	0	0	0	0	0	0	0	2017-11-09	2	-2.78	369	-1.49	369
TZ1C1119	12.5	12/5/2018	ANTI-B	NIC-B	40	40	40	28.832	40	33.033	40	29.197	27.777	35	40	40	NA	NA	NA	NA	NA	NA	NA	NA	NA	NA	2017-11-09	2	NA	NA	NA	NA
TZ1C1119	18	5/3/2019	ANTI-B	NIC-B	40	27.09	40	40	26.018	40	24.542	22.856	40	26.144	40	30.951	25.031	24.702	0	0	0	0	0	0	0	0	2017-11-09	2	-3.95	539	-1.73	539
TZ1C1120	6	5/11/2018	ANTI-A	NIC-B	40	40	35.538	40	40	40	40	22.596	26.699	35	30.235	40	NA	NA	0	0	0	0	0	0	0	0	2017-11-16	1	-0.57	175	0.12	175
TZ1C1120	6.5	5/23/2018	ANTI-A	NIC-B	40	40	40	40	40	40	40	20.369	40	40	20.896	40	NA	NA	NA	NA	NA	NA	NA	NA	NA	NA	2017-11-16	1	NA	NA	NA	NA
TZ1C1120	12	11/16/2018	ANTI-A	NIC-B	40	30.764	40	22.595	31.571	40	40	27.409	40	23.173	40	40	NA	NA	0	0	0	0	0	0	0	0	2017-11-16	1	-0.29	364	0.06	364
TZ1C1120	12.5	12/4/2018	ANTI-A	NIC-B	40	27.706	40	27.793	26.231	40	40	35.712	33.339	35	40	40	NA	NA	NA	NA	NA	NA	NA	NA	NA	NA	2017-11-16	1	NA	NA	NA	NA
TZ1C1120	18	8/1/2019	ANTI-A	NIC-B	40	26.762	40	40	20.408	NA	40	40	24.975	35	40	40	40	30.522	0	0	0	0	0	0	0	0	2017-11-16	1	-1.63	623	-0.75	623
TZ1C1121	6	4/23/2018	ANTI-A	NIC-B	40	40	40	40	40	40	40	19.103	40	32.036	23.29	33.191	NA	NA	0	0	0	0	0	0	0	0	2017-10-30	2	-0.54	175	0.13	175
TZ1C1121	6.5	5/7/2018	ANTI-A	NIC-B	27.566	40	40	40	33.433	40	40	40	40	22.31	40	40	40	30.534	NA	NA	NA	NA	NA	NA	NA	NA	2017-10-30	2	NA	NA	NA	NA
TZ1C1121	12	10/29/2018	ANTI-A	NIC-B	40	27.415	40	32.356	24.822	40	40	27.78	40	40	40	40	NA	NA	0	0	0	0	0	0	0	0	2017-10-30	2	-1.15	364	0.06	364
TZ1C1121	12.5	11/15/2018	ANTI-A	NIC-B	40	40	40	40	32.292	40	40	31.898	40	40	40	40	NA	NA	NA	NA	NA	NA	NA	NA	NA	NA	2017-10-30	2	NA	NA	NA	NA
TZ1C1121	18	4/29/2019	ANTI-A	NIC-B	NA	NA	34.165	NA	32.562	40	NA	NA	NA	NA	NA	NA	NA	28.162	0	0	0	0	0	0	0	0	2017-10-30	2	-0.98	546	-0.18	546
TZ1C1123	6	4/30/2018	ANTI-B	NIC-B	40	21.866	40	40	31.79	40	40	25.846	40	19.337	40	40	NA	NA	1	0	0	0	1	0	0	0	2017-11-04	2	-0.54	177	-0.03	177
TZ1C1123	6.5	5/15/2018	ANTI-B	NIC-B	40	40	40	40	40	40	40	40	40	40	40	40	18.177	22.138	NA	NA	NA	NA	NA	NA	NA	NA	2017-11-04	2	NA	NA	NA	NA
TZ1C1123	12	10/29/2018	ANTI-B	NIC-B	40	40	40	30.055	40	34.296	40	29.589	31.129	35	40	40	25.092	25.954	0	0	0	0	0	0	0	0	2017-11-04	2	-2.21	359	0	359
TZ1C1123	12.5	11/14/2018	ANTI-B	NIC-B	40	40	40	31.77	40	40	40	29.683	40	40	40	40	NA	NA	NA	NA	NA	NA	NA	NA	NA	NA	2017-11-04	2	NA	NA	NA	NA
TZ1C1123	18	4/29/2019	ANTI-B	NIC-B	40	40	40	40	40	40	40	23.402	40	27.973	40	40	30.609	29.055	0	0	0	0	0	0	0	0	2017-11-04	2	0.18	541	-0.15	541
TZ1C1124	6	5/2/2018	ANTI-A	NIC-B	40	40	40	40	40	40	40	17.736	17.097	35	21.172	40	NA	NA	1	0	0	0	1	0	0	0	2017-11-03	2	-1.01	178	-1.18	178
TZ1C1124	6.5	5/15/2018	ANTI-A	NIC-B	7.572	40	40	40	40	40	40	18.585	40	40	33.323	30.163	22.856	21.302	NA	NA	NA	NA	NA	NA	NA	NA	2017-11-03	2	NA	NA	NA	NA
TZ1C1124	12	10/30/2018	ANTI-A	NIC-B	40	40	26.883	40	40	32.773	40	31.769	40	40	40	40	NA	NA	0	0	0	0	0	0	0	0	2017-11-03	2	-2.46	360	-0.39	360
TZ1C1124	12.5	11/14/2018	ANTI-A	NIC-B	40	40	40	40	40	40	40	23.571	40	40	40	33.958	NA	NA	NA	NA	NA	NA	NA	NA	NA	NA	2017-11-03	2	NA	NA	NA	NA
TZ1C1124	18	5/2/2019	ANTI-A	NIC-B	40	40	40	40	40	40	40	31.482	19.914	35	40	40	27.297	24.488	1	0	0	0	1	0	0	1	2017-11-03	2	-1.63	542	-0.32	542
TZ1C1125	6	5/14/2018	ANTI-B	NIC-A	40	38.215	40	40	40	40	40	22.942	40	40	40	40	NA	NA	1	1	0	0	0	0	0	0	2017-11-18	1	-1.09	177	0.01	177
TZ1C1125	6.5	5/31/2018	ANTI-B	NIC-A	40	40	40	40	40	40	40	31.66	40	40	40	40	18.538	22.403	NA	NA	NA	NA	NA	NA	NA	NA	2017-11-18	1	NA	NA	NA	NA
TZ1C1125	12	11/13/2018	ANTI-B	NIC-A	40	40	40	40	40	40	40	27.026	40	40	32.271	40	NA	NA	0	0	0	0	0	0	0	0	2017-11-18	1	NA	NA	0.37	359
TZ1C1125	12.5	11/28/2018	ANTI-B	NIC-A	40	40	40	21.708	21.939	40	40	29.879	40	40	40	40	NA	NA	NA	NA	NA	NA	NA	NA	NA	NA	2017-11-18	1	NA	NA	NA	NA
TZ1C1125	18	7/30/2019	ANTI-B	NIC-A	40	40	40	40	25.322	37.716	40	40	40	40	40	40	30.461	26.02	0	0	0	0	0	0	0	0	2017-11-18	1	-1.94	618	0.22	618
TZ1C1127	6	5/17/2018	ANTI-A	NIC-A	40	40	40	40	40	30.483	40	23.405	34.984	35	40	40	NA	NA	0	0	0	0	0	0	0	0	2017-11-20	1	-0.41	178	-0.33	178
TZ1C1127	6.5	6/1/2018	ANTI-A	NIC-A	19.523	29.501	40	40	40	31.977	40	34.05	40	40	40	40	23.353	20.771	NA	NA	NA	NA	NA	NA	NA	NA	2017-11-20	1	NA	NA	NA	NA
TZ1C1127	12	11/16/2018	ANTI-A	NIC-A	40	27.146	33.898	40	40	40	40	34.251	40	24.359	30.716	40	NA	NA	0	0	0	0	0	0	0	0	2017-11-20	1	0.62	360	-0.56	360
TZ1C1127	12.5	12/4/2018	ANTI-A	NIC-A	40	32.785	36.391	40	33.876	40	40	21.849	22.613	35	40	40	NA	NA	NA	NA	NA	NA	NA	NA	NA	NA	2017-11-20	1	NA	NA	NA	NA
TZ1C1127	18	8/2/2019	ANTI-A	NIC-A	40	34.182	40	40	14.243	40	40	32.791	40	31.545	40	40	31.412	28.373	0	0	0	0	0	0	0	0	2017-11-20	1	-0.71	619	NA	NA
TZ1C1128	6	5/16/2018	ANTI-B	NIC-B	13.151	40	40	40	40	40	40	36.185	40	40	40	40	NA	NA	0	0	0	0	0	0	0	0	2017-11-19	2	-2.41	177	-2.24	177
TZ1C1128	6.5	6/5/2018	ANTI-B	NIC-B	26.252	40	40	40	40	40	40	33.187	36.021	40	40	33.555	28.604	20.762	NA	NA	NA	NA	NA	NA	NA	NA	2017-11-19	2	NA	NA	NA	NA
TZ1C1128	12	11/15/2018	ANTI-B	NIC-B	40	23.337	40	40	25.401	40	40	40	40	33.402	27.991	33.898	NA	NA	0	0	0	0	0	0	0	0	2017-11-19	2	-2.87	359	-2.7	359
TZ1C1128	12.5	11/29/2018	ANTI-B	NIC-B	40	40	40	40	13.537	40	40	35.707	40	36.97	25.006	40	NA	NA	NA	NA	NA	NA	NA	NA	NA	NA	2017-11-19	2	NA	NA	NA	NA
TZ1C1128	18	7/31/2019	ANTI-B	NIC-B	40	33.783	40	33.884	23.363	40	40	40	40	40	40	31.865	27.317	29.067	0	0	0	0	0	0	0	0	2017-11-19	2	-2.97	618	-2.54	618
TZ1C1129	6	5/14/2018	ANTI-A	NIC-B	34.766	40	40	40	40	40	40	29.533	40	40	40	40	NA	NA	1	0	0	0	0	1	0	0	2017-11-07	1	-1.21	188	-1.35	188
TZ1C1129	6.5	5/28/2018	ANTI-A	NIC-B	40	40	40	40	40	40	40	25.616	40	40	40	40	NA	NA	NA	NA	NA	NA	NA	NA	NA	NA	2017-11-07	1	NA	NA	NA	NA
TZ1C1129	12	11/5/2018	ANTI-A	NIC-B	40	40	40	40	40	40	40	28.269	40	40	40	40	26.788	22.184	0	0	0	0	0	0	0	0	2017-11-07	1	0.14	363	-0.62	363
TZ1C1129	12.5	11/22/2018	ANTI-A	NIC-B	40	40	40	40	40	40	40	40	28.947	35	40	40	NA	NA	NA	NA	NA	NA	NA	NA	NA	NA	2017-11-07	1	NA	NA	NA	NA
TZ1C1129	18	7/29/2019	ANTI-A	NIC-B	40	40	40	40	40	40	40	25.187	40	24.281	40	40	20.018	22.711	0	0	0	0	0	0	0	0	2017-11-07	1	-2.39	629	-0.14	629
TZ1C1130	6	4/30/2018	ANTI-A	NIC-A	40	40	40	40	40	40	40	20.897	40	40	40	40	NA	NA	0	0	0	0	0	0	0	0	2017-10-31	2	-0.21	178	-0.94	178
TZ1C1130	6.5	5/14/2018	ANTI-A	NIC-A	40	32.062	40	40	40	40	40	20.533	40	40	40	40	18.253	40	NA	NA	NA	NA	NA	NA	NA	NA	2017-10-31	2	NA	NA	NA	NA
TZ1C1130	12	10/26/2018	ANTI-A	NIC-A	40	40	40	40	40	40	40	28.536	40	40	40	40	NA	NA	0	0	0	0	0	0	0	0	2017-10-31	2	-0.31	360	-0.89	360
TZ1C1130	12.5	11/9/2018	ANTI-A	NIC-A	40	40	40	40	40	40	40	21.137	40	40	40	40	NA	NA	NA	NA	NA	NA	NA	NA	NA	NA	2017-10-31	2	NA	NA	NA	NA
TZ1C1130	18	4/27/2019	ANTI-A	NIC-A	40	40	31.632	40	40	40	40	21.393	40	20.987	40	40	22.781	22.313	0	0	0	0	0	0	0	0	2017-10-31	2	-1.21	542	-1.23	542
TZ1C1131	6	5/21/2018	ANTI-B	NIC-B	40	31.983	40	40	40	36.316	40	22.384	40	40	28.631	40	NA	NA	0	0	0	0	0	0	0	0	2017-11-18	2	-1.17	181	-1.4	181
TZ1C1131	6.5	6/4/2018	ANTI-B	NIC-B	40	40	40	40	40	40	40	31.044	40	40	40	40	40	20.824	NA	NA	NA	NA	NA	NA	NA	NA	2017-11-18	2	NA	NA	NA	NA
TZ1C1131	12	11/16/2018	ANTI-B	NIC-B	40	40	30.315	33.088	28.501	33.177	26.866	27.441	34.434	35	25.124	40	23.011	23.292	0	0	0	0	0	0	0	0	2017-11-18	2	-1.92	363	-1.01	363
TZ1C1131	12.5	12/5/2018	ANTI-B	NIC-B	40	40	40	31.98	18.964	37.024	40	25.133	40	30.326	40	35.103	NA	NA	NA	NA	NA	NA	NA	NA	NA	NA	2017-11-18	2	NA	NA	NA	NA
TZ1C1132	6	5/16/2018	ANTI-A	NIC-A	40	40	40	40	40	32.53	40	21.477	36.067	40	22.829	40	NA	NA	1	0	0	1	0	0	0	0	2017-11-17	1	-3.48	179	-1.8	179
TZ1C1132	6.5	5/30/2018	ANTI-A	NIC-A	40	40	40	40	40	35.526	40	22.404	40	40	35.534	40	19.679	21.084	NA	NA	NA	NA	NA	NA	NA	NA	2017-11-17	1	NA	NA	NA	NA
TZ1C1132	12	11/16/2018	ANTI-A	NIC-A	40	27.197	33.954	40	40	30.313	40	25.118	25.975	35	40	35.297	NA	NA	0	0	0	0	0	0	0	0	2017-11-17	1	-3.23	363	-3.26	363
TZ1C1132	12.5	12/7/2018	ANTI-A	NIC-A	40	40	40	40	40	40	40	40	30.314	35	40	40	NA	NA	NA	NA	NA	NA	NA	NA	NA	NA	2017-11-17	1	NA	NA	NA	NA
TZ1C1132	18	7/31/2019	ANTI-A	NIC-A	40	40	40	40	40	40	40	40	40	40	40	40	40	27.841	0	0	0	0	0	0	0	0	2017-11-17	1	-4.25	620	-2.46	620
TZ1C1133	6	5/22/2018	ANTI-B	NIC-A	40	40	40	40	40	40	40	29.568	40	40	40	40	NA	NA	0	0	0	0	0	0	0	0	2017-11-11	2	-1.54	178	-0.41	178
TZ1C1133	6.5	5/9/2018	ANTI-B	NIC-A	40	40	40	40	40	40	40	40	40	40	40	40	22.189	24.986	NA	NA	NA	NA	NA	NA	NA	NA	2017-11-11	2	NA	NA	NA	NA
TZ1C1133	12	11/6/2018	ANTI-B	NIC-A	40	40	40	40	17.813	40	40	25.046	30.566	35	40	40	NA	NA	0	0	0	0	0	0	0	0	2017-11-11	2	-0.7	360	0.08	360
TZ1C1133	12.5	11/21/2018	ANTI-B	NIC-A	40	40	40	40	15.933	40	40	33.123	40	40	40	40	NA	NA	NA	NA	NA	NA	NA	NA	NA	NA	2017-11-11	2	NA	NA	NA	NA
TZ1C1133	18	8/7/2019	ANTI-B	NIC-A	40	40	40	40	30.225	40	40	33.663	40	40	40	40	28.558	29.545	0	0	0	0	0	0	0	0	2017-11-11	2	-2.45	633	-0.64	633
TZ1C1134	6	5/23/2018	ANTI-A	NIC-B	40	40	40	40	40	40	40	19.951	40	30.164	40	40	NA	NA	1	0	0	0	1	0	0	0	2017-11-18	1	-1.77	186	-0.17	186
TZ1C1134	6.5	6/8/2018	ANTI-A	NIC-B	34.704	40	40	40	40	40	40	29.549	29.887	35	32.918	40	26.509	25.921	NA	NA	NA	NA	NA	NA	NA	NA	2017-11-18	1	NA	NA	NA	NA
TZ1C1134	12	11/13/2018	ANTI-A	NIC-B	40	33.872	40	40	16.547	40	40	30.548	40	22.374	40	40	NA	NA	0	0	0	0	0	0	0	0	2017-11-18	1	-2.76	360	-1.39	360
TZ1C1134	12.5	11/28/2018	ANTI-A	NIC-B	40	27.603	33.142	40	17.283	40	40	40	40	40	40	40	NA	NA	NA	NA	NA	NA	NA	NA	NA	NA	2017-11-18	1	NA	NA	NA	NA
TZ1C1134	18	7/31/2019	ANTI-A	NIC-B	40	32.905	40	40	26.89	35.85	40	40	40	40	40	40	40	28.114	0	0	0	0	0	0	0	0	2017-11-18	1	-3.01	620	-1.23	620
TZ1C1135	6	5/14/2018	ANTI-A	NIC-B	40	28.262	40	40	40	40	40	17.908	40	29.657	40	40	NA	NA	1	0	0	0	1	0	0	0	2017-11-16	1	-1.14	179	0.37	179
TZ1C1135	6.5	5/29/2018	ANTI-A	NIC-B	40	26.853	40	40	40	40	40	29.564	40	40	40	40	27.77	23.897	NA	NA	NA	NA	NA	NA	NA	NA	2017-11-16	1	NA	NA	NA	NA
TZ1C1135	12	11/12/2018	ANTI-A	NIC-B	40	23.598	28.942	40	40	40	40	22.492	40	24.538	40	33.556	NA	NA	0	0	0	0	0	0	0	0	2017-11-16	1	-1.46	358	-0.38	358
TZ1C1135	12.5	11/28/2018	ANTI-A	NIC-B	40	27.532	26.588	40	24.301	40	40	40	40	40	40	40	NA	NA	NA	NA	NA	NA	NA	NA	NA	NA	2017-11-16	1	NA	NA	NA	NA
TZ1C1135	18	8/3/2019	ANTI-A	NIC-B	40	27.106	40	40	29.201	40	40	27.593	40	40	23.635	40	33.518	40	0	0	0	0	0	0	0	0	2017-11-16	1	-1.15	624	-0.46	624
TZ1C1136	6	5/18/2018	ANTI-B	NIC-A	40	23.429	40	40	40	40	40	40	40	40	40	40	NA	NA	0	0	0	0	0	0	0	0	2017-11-19	1	1.18	180	0.26	180
TZ1C1136	6.5	6/5/2018	ANTI-B	NIC-A	33.151	40	40	40	40	24.207	40	27.591	40	40	40	40	18.403	20.513	NA	NA	NA	NA	NA	NA	NA	NA	2017-11-19	1	NA	NA	NA	NA
TZ1C1136	12	11/20/2018	ANTI-B	NIC-A	40	30.594	31.615	40	40	40	40	40	23.147	35	40	40	NA	NA	1	1	0	0	0	0	0	0	2017-11-19	1	2.69	362	0.8	362
TZ1C1136	12.5	12/6/2018	ANTI-B	NIC-A	40	40	32.191	40	40	40	40	31.524	33.962	35	40	40	NA	NA	NA	NA	NA	NA	NA	NA	NA	NA	2017-11-19	1	NA	NA	NA	NA
TZ1C1136	18	8/3/2019	ANTI-B	NIC-A	40	22.791	40	34.479	40	40	22.465	40	40	31.785	40	40	29.739	26.853	0	0	0	0	0	0	0	0	2017-11-19	1	0.5	621	-2.38	621
TZ1C1138	6	5/2/2018	ANTI-B	NIC-B	40	40	40	40	40	40	40	29.273	40	40	20.82	40	NA	NA	0	0	0	0	0	0	0	0	2017-10-31	1	-1.61	183	-1.08	183
TZ1C1138	6.5	5/14/2018	ANTI-B	NIC-B	40	40	40	40	40	40	40	40	40	40	40	40	24.784	17.292	NA	NA	NA	NA	NA	NA	NA	NA	2017-10-31	1	NA	NA	NA	NA
TZ1C1138	12	10/30/2018	ANTI-B	NIC-B	40	40	40	34.555	40	40	40	26.174	40	40	32.865	40	NA	NA	0	0	0	0	0	0	0	0	2017-10-31	1	-1.12	363	-1.46	363
TZ1C1138	12.5	11/15/2018	ANTI-B	NIC-B	40	40	40	35.762	40	40	40	34.392	40	18.953	40	32.768	NA	NA	NA	NA	NA	NA	NA	NA	NA	NA	2017-10-31	1	NA	NA	NA	NA
TZ1C1138	18	5/3/2019	ANTI-B	NIC-B	40	40	40	40	40	40	40	32.859	40	40	40	40	30.646	26.472	1	0	0	0	1	1	0	0	2017-10-31	1	-3.51	637	-1.74	546
TZ1C1139	6	4/28/2018	ANTI-A	NIC-B	30.61	40	40	40	40	40	40	17.384	40	40	40	40	NA	NA	1	0	0	0	1	0	0	0	2017-10-25	2	-3	184	-2.75	184
TZ1C1139	6.5	5/9/2018	ANTI-A	NIC-B	22.798	40	40	40	40	40	40	24.148	40	40	40	40	34.17	40	NA	NA	NA	NA	NA	NA	NA	NA	2017-10-25	2	NA	NA	NA	NA
TZ1C1139	12	10/24/2018	ANTI-A	NIC-B	40	34.252	40	40	25.43	40	40	40	27.247	35	NA	40	NA	NA	0	0	0	0	0	0	0	0	2017-10-25	2	-2.69	363	-1.23	363
TZ1C1139	12.5	11/13/2018	ANTI-A	NIC-B	40	40	40	24.111	29.615	40	25.496	34.428	21.08	35	40	40	NA	NA	NA	NA	NA	NA	NA	NA	NA	NA	2017-10-25	2	NA	NA	NA	NA
TZ1C1140	6	4/24/2018	ANTI-B	NIC-B	40	40	40	40	40	40	40	19.286	40	40	40	40	NA	NA	0	0	0	0	0	0	0	0	2017-10-25	1	-1.68	182	-1.62	182
TZ1C1140	6.5	5/9/2018	ANTI-B	NIC-B	32.726	40	40	33.131	40	20.476	40	29.739	32.501	35	40	40	21.765	19.652	NA	NA	NA	NA	NA	NA	NA	NA	2017-10-25	1	NA	NA	NA	NA
TZ1C1140	12	10/23/2018	ANTI-B	NIC-B	40	40	40	40	19.093	40	40	24.027	35.471	31.767	40	33.942	NA	NA	0	0	0	0	0	0	0	0	2017-10-25	1	-1.54	363	-1.46	363
TZ1C1140	12.5	11/8/2018	ANTI-B	NIC-B	40	40	40	40	18.443	40	40	38.625	40	40	40	40	NA	NA	NA	NA	NA	NA	NA	NA	NA	NA	2017-10-25	1	NA	NA	NA	NA
TZ1C1140	18	4/26/2019	ANTI-B	NIC-B	40	30.4	40	40	40	40	40	19.902	40	40	40	40	21.966	23.571	1	0	0	0	1	1	0	0	2017-10-25	1	-2.53	547	-1.87	547
TZ1C1142	6	5/3/2018	ANTI-B	NIC-A	40	40	40	40	18.286	40	40	31.266	40	34.719	40	40	NA	NA	1	0	0	0	1	0	0	0	2017-11-04	2	-0.63	177	-0.72	177
TZ1C1142	6.5	5/17/2018	ANTI-B	NIC-A	40	40	40	40	20.425	40	40	40	31.938	35	30.544	40	23.881	21.274	NA	NA	NA	NA	NA	NA	NA	NA	2017-11-04	2	NA	NA	NA	NA
TZ1C1142	12	10/29/2018	ANTI-B	NIC-A	40	40	40	40	27.333	40	40	40	29.666	35	40	40	NA	NA	0	0	0	0	0	0	0	0	2017-11-04	2	-0.69	359	0.08	359
TZ1C1142	12.5	11/16/2018	ANTI-B	NIC-A	40	40	40	40	14.739	40	40	20.922	40	34.819	40	40	NA	NA	NA	NA	NA	NA	NA	NA	NA	NA	2017-11-04	2	NA	NA	NA	NA
TZ1C1142	18	4/29/2019	ANTI-B	NIC-A	40	40	40	40	20.76	40	40	40	37.489	32.969	40	40	25.771	27.516	1	0	0	0	1	0	0	0	2017-11-04	2	-1.2	541	-0.75	541
TZ1C1144	6	5/14/2018	ANTI-A	NIC-A	40	40	40	40	40	40	40	40	40	40	40	40	NA	NA	0	0	0	0	0	0	0	0	2017-11-20	1	-0.57	175	-0.64	175
TZ1C1144	6.5	5/28/2018	ANTI-A	NIC-A	40	40	40	40	40	40	40	23.896	40	36.69	40	40	NA	NA	NA	NA	NA	NA	NA	NA	NA	NA	2017-11-20	1	NA	NA	NA	NA
TZ1C1144	12	11/19/2018	ANTI-A	NIC-A	40	34.651	40	40	40	40	40	30.006	40	23.852	40	40	NA	NA	0	0	0	0	0	0	0	0	2017-11-20	1	-1.56	364	-0.63	364
TZ1C1144	12.5	12/7/2018	ANTI-A	NIC-A	40	24.074	35.292	40	35.6	40	40	26.917	27.28	35	40	40	NA	NA	NA	NA	NA	NA	NA	NA	NA	NA	2017-11-20	1	NA	NA	NA	NA
TZ1C1144	18	7/30/2019	ANTI-A	NIC-A	40	40	40	40	40	40	40	40	40	40	40	40	30.16	28.04	0	0	0	0	0	0	0	0	2017-11-20	1	-1.1	616	-0.31	616
TZ1C1145	6	4/25/2018	ANTI-B	NIC-B	40	40	40	40	40	NA	40	40	40	40	40	40	NA	NA	0	0	0	0	0	0	0	0	2017-10-31	1	0.37	175	0.98	175
TZ1C1145	6.5	5/8/2018	ANTI-B	NIC-B	40	40	36.9	40	33.727	40	40	22.431	26.816	35	40	40	20.92	24.801	NA	NA	NA	NA	NA	NA	NA	NA	2017-10-31	1	NA	NA	NA	NA
TZ1C1145	12	10/23/2018	ANTI-B	NIC-B	40	25.845	31.689	40	40	40	40	34.653	40	23.321	30.936	40	NA	NA	0	0	0	0	0	0	0	0	2017-10-31	1	-0.6	357	-0.44	357
TZ1C1145	12.5	11/8/2018	ANTI-B	NIC-B	40	40	34.385	40	40	40	40	36.508	34.892	35	40	40	NA	NA	NA	NA	NA	NA	NA	NA	NA	NA	2017-10-31	1	NA	NA	NA	NA
TZ1C1145	18	4/26/2019	ANTI-B	NIC-B	40	40	40	40	40	33.19	40	24.55	23.356	35	40	40	30.387	27.877	0	0	0	0	0	0	0	0	2017-10-31	1	-1.86	540	-0.69	540
TZ1C1147	6	5/2/2018	ANTI-B	NIC-A	40	40	40	40	34.35	40	40	40	40	40	33.944	32.497	NA	NA	0	0	0	0	0	0	0	0	2017-11-04	2	-0.92	174	-0.01	174
TZ1C1147	6.5	5/16/2018	ANTI-B	NIC-A	40	40	40	40	40	40	40	15.373	40	40	40	40	11.803	20.338	NA	NA	NA	NA	NA	NA	NA	NA	2017-11-04	2	NA	NA	NA	NA
TZ1C1147	12	11/2/2018	ANTI-B	NIC-A	40	21.023	40	40	40	40	40	35.962	40	40	40	40	26.471	32.461	0	0	0	0	0	0	0	0	2017-11-04	2	-1.53	363	-0.41	363
TZ1C1147	12.5	11/16/2018	ANTI-B	NIC-A	40	40	40	40	40	40	40	21.822	40	40	40	40	NA	NA	NA	NA	NA	NA	NA	NA	NA	NA	2017-11-04	2	NA	NA	NA	NA
TZ1C1147	18	5/3/2019	ANTI-B	NIC-A	40	29.543	40	32.875	40	40	40	30.446	40	21.249	25.117	40	25.844	28.429	0	0	0	0	0	0	0	0	2017-11-04	2	NA	NA	-0.62	545
TZ1C1148	6	5/3/2018	ANTI-A	NIC-B	40	40	40	40	40	40	40	14.008	40	36.071	40	40	NA	NA	0	0	0	0	0	0	0	0	2017-11-08	2	0.74	175	0.26	175
TZ1C1148	6.5	5/22/2018	ANTI-A	NIC-B	40	40	40	40	40	40	40	17.841	40	38.029	40	40	NA	NA	NA	NA	NA	NA	NA	NA	NA	NA	2017-11-08	2	NA	NA	NA	NA
TZ1C1148	12	11/8/2018	ANTI-A	NIC-B	40	26.185	34.905	40	40	40	40	24.148	33.314	35	40	33.245	NA	NA	0	0	0	0	0	0	0	0	2017-11-08	2	-0.75	363	-0.91	363
TZ1C1148	12.5	11/22/2018	ANTI-A	NIC-B	40	24.126	40	40	40	40	40	36.52	34.766	35	18.169	40	NA	NA	NA	NA	NA	NA	NA	NA	NA	NA	2017-11-08	2	NA	NA	NA	NA
TZ1C1148	18	7/31/2019	ANTI-A	NIC-B	40	40	40	40	15.642	40	40	40	40	26.273	30.532	33.202	29.904	34.357	0	0	0	0	0	0	0	0	2017-11-08	2	-2.09	630	-1.51	630
TZ1C1150	6	5/23/2018	ANTI-B	NIC-A	40	40	40	40	40	40	40	15.82	31.582	35	40	40	NA	NA	1	0	0	0	1	0	0	0	2017-11-20	2	-2.43	182	-1.61	182
TZ1C1150	6.5	6/6/2018	ANTI-B	NIC-A	40	40	40	40	40	40	40	24.151	31.705	35	40	31.401	15.255	23.229	NA	NA	NA	NA	NA	NA	NA	NA	2017-11-20	2	NA	NA	NA	NA
TZ1C1150	12	11/16/2018	ANTI-B	NIC-A	40	40	40	26.293	40	37.41	40	18.722	20.498	35	40	40	NA	NA	0	0	0	0	0	0	0	0	2017-11-20	2	-3.39	360	-2.23	360
TZ1C1150	12.5	12/4/2018	ANTI-B	NIC-A	40	40	40	31.258	40	37.58	27.807	30.21	19.488	35	40	40	NA	NA	NA	NA	NA	NA	NA	NA	NA	NA	2017-11-20	2	NA	NA	NA	NA
TZ1C1150	18	8/2/2019	ANTI-B	NIC-A	40	26.052	40	40	20.916	40	27.924	25.798	40	28.666	40	40	28.898	29.109	0	0	0	0	0	0	0	0	2017-11-20	2	-3.31	619	-2.15	619
TZ1C1151	6	5/17/2018	ANTI-B	NIC-A	33.079	25.84	30.056	40	40	40	40	34.883	40	28.198	40	40	NA	NA	0	0	0	0	0	0	0	0	2017-11-19	1	-1.14	179	-0.6	179
TZ1C1151	6.5	5/29/2018	ANTI-B	NIC-A	40	40	23.615	40	40	40	40	40	40	29.594	40	40	NA	NA	NA	NA	NA	NA	NA	NA	NA	NA	2017-11-19	1	NA	NA	NA	NA
TZ1C1151	12	11/14/2018	ANTI-B	NIC-A	40	40	40	40	20.011	37.176	40	33.432	40	22.064	40	40	NA	NA	0	0	0	0	0	0	0	0	2017-11-19	1	-2.75	359	-0.58	359
TZ1C1151	12.5	11/28/2018	ANTI-B	NIC-A	40	40	34.585	40	13.001	40	40	30.649	40	29.252	40	40	NA	NA	NA	NA	NA	NA	NA	NA	NA	NA	2017-11-19	1	NA	NA	NA	NA
TZ1C1151	18	7/31/2019	ANTI-B	NIC-A	40	40	40	40	19.573	40	40	40	40	40	40	40	40	23.795	0	0	0	0	0	0	0	0	2017-11-19	1	-3	618	-1.32	618
TZ1C1152	6	5/17/2018	ANTI-A	NIC-B	33.003	29.714	40	24.668	40	37.568	40	20.529	40	40	23.218	40	NA	NA	1	0	0	0	1	0	0	0	2017-11-17	2	-2.03	180	-0.42	180
TZ1C1152	6.5	5/31/2018	ANTI-A	NIC-B	28.253	20.653	40	33.019	40	40	40	25.397	32.914	35	32.478	40	22.172	24.447	NA	NA	NA	NA	NA	NA	NA	NA	2017-11-17	2	NA	NA	NA	NA
TZ1C1152	12	11/15/2018	ANTI-A	NIC-B	40	40	40	40	15.815	40	40	30.067	26.749	35	40	40	NA	NA	0	0	0	0	0	0	0	0	2017-11-17	2	-1.9	362	0	362
TZ1C1152	12.5	11/30/2018	ANTI-A	NIC-B	40	36.946	36.806	40	30.007	40	40	29.481	21.413	35	40	40	NA	NA	NA	NA	NA	NA	NA	NA	NA	NA	2017-11-17	2	NA	NA	NA	NA
TZ1C1152	18	8/2/2019	ANTI-A	NIC-B	40	32.507	40	40	24.193	40	40	29.771	40	40	40	30.603	40	28.648	0	0	0	0	0	0	0	0	2017-11-17	2	-2.6	621	-0.33	621
TZ1C1153	6	5/4/2018	ANTI-B	NIC-A	40	28.655	40	40	40	40	40	21.812	21.256	35	40	40	NA	NA	1	0	0	0	1	0	0	0	2017-11-05	2	0.2	179	-1.62	179
TZ1C1153	6.5	5/17/2018	ANTI-B	NIC-A	40	40	40	40	40	40	40	35.686	36.629	40	40	40	15.538	14.464	NA	NA	NA	NA	NA	NA	NA	NA	2017-11-05	2	NA	NA	NA	NA
TZ1C1153	12	11/1/2018	ANTI-B	NIC-A	40	28.219	24.776	27.928	31.964	27.4	40	25.442	40	40	40	40	NA	NA	1	0	0	0	1	0	0	0	2017-11-05	2	-1.19	361	-1.55	361
TZ1C1153	12.5	11/16/2018	ANTI-B	NIC-A	40	40	29.172	24.333	23.924	32.024	40	30.979	40	40	40	40	NA	NA	NA	NA	NA	NA	NA	NA	NA	NA	2017-11-05	2	NA	NA	NA	NA
TZ1C1153	18	5/2/2019	ANTI-B	NIC-A	40	40	40	40	23.688	40	40	16.713	40	40	40	30.795	16.906	22.377	1	0	0	0	1	0	0	0	2017-11-05	2	-1.57	543	-1.82	543
TZ1C1154	6	4/24/2018	ANTI-B	NIC-B	40	40	40	40	40	40	40	40	40	40	40	40	NA	NA	0	0	0	0	0	0	0	0	2017-10-30	1	-0.57	175	-0.89	175
TZ1C1154	6.5	5/7/2018	ANTI-B	NIC-B	32.525	40	40	40	35.597	40	40	40	40	40	40	40	22.158	21.333	NA	NA	NA	NA	NA	NA	NA	NA	2017-10-30	1	NA	NA	NA	NA
TZ1C1154	12	10/30/2018	ANTI-B	NIC-B	40	40	40	40	40	26.13	40	40	40	40	40	40	NA	NA	0	0	0	0	0	0	0	0	2017-10-30	1	-1.99	365	-0.33	365
TZ1C1154	12.5	11/14/2018	ANTI-B	NIC-B	40	40	32.317	40	40	40	40	35.029	40	40	40	40	NA	NA	NA	NA	NA	NA	NA	NA	NA	NA	2017-10-30	1	NA	NA	NA	NA
TZ1C1154	18	4/29/2019	ANTI-B	NIC-B	40	40	40	40	21.528	34.978	40	30.934	40	29.611	40	40	40	23.924	0	0	0	0	0	0	0	0	2017-10-30	1	-1.56	546	0.49	546
TZ1C1155	6	5/11/2018	ANTI-A	NIC-B	40	18.453	40	40	40	40	40	15.793	37.821	40	40	40	NA	NA	0	0	0	0	0	0	0	0	2017-11-12	2	-1.15	180	0.99	180
TZ1C1155	6.5	5/24/2018	ANTI-A	NIC-B	40	28.763	40	40	40	23.589	40	28.059	32.397	35	40	40	NA	NA	NA	NA	NA	NA	NA	NA	NA	NA	2017-11-12	2	NA	NA	NA	NA
TZ1C1155	12	11/8/2018	ANTI-A	NIC-B	40	33.463	40	40	40	32.299	40	24.594	40	27.533	40	34.991	NA	NA	0	0	0	0	0	0	0	0	2017-11-12	2	-1.86	359	0.44	359
TZ1C1155	12.5	11/20/2018	ANTI-A	NIC-B	40	40	40	40	40	33.576	40	33.965	40	25.214	21.935	33.139	NA	NA	NA	NA	NA	NA	NA	NA	NA	NA	2017-11-12	2	NA	NA	NA	NA
TZ1C1155	18	7/31/2019	ANTI-A	NIC-B	40	31.155	32.25	40	22.908	40	40	40	40	29.553	40	40	40	19.021	0	0	0	0	0	0	0	0	2017-11-12	2	-1.72	625	-0.02	625
TZ1C1156	6	5/2/2018	ANTI-B	NIC-A	40	24.233	40	40	40	28.696	40	16.096	40	40	40	40	NA	NA	1	0	0	0	1	0	0	0	2017-11-01	1	-3.08	182	0.55	182
TZ1C1156	6.5	5/23/2018	ANTI-B	NIC-A	40	40	40	40	40	32.784	40	22.312	40	40	40	40	NA	NA	NA	NA	NA	NA	NA	NA	NA	NA	2017-11-01	1	NA	NA	NA	NA
TZ1C1156	12	10/31/2018	ANTI-B	NIC-A	40	40	40	40	40	40	40	31.065	40	40	40	40	NA	NA	0	0	0	0	0	0	0	0	2017-11-01	1	-0.7	363	-1.69	363
TZ1C1156	12.5	11/15/2018	ANTI-B	NIC-A	40	40	40	40	40	40	40	25.598	40	40	40	40	NA	NA	NA	NA	NA	NA	NA	NA	NA	NA	2017-11-01	1	NA	NA	NA	NA
TZ1C1156	18	5/3/2019	ANTI-B	NIC-A	40	34.356	40	40	40	40	40	20.313	40	40	40	40	18.499	25.861	0	0	0	0	0	0	0	0	2017-11-01	1	-1.92	545	-0.5	545
TZ1C1157	6	5/24/2018	ANTI-B	NIC-A	40	40	40	40	40	40	40	24.771	40	40	40	40	NA	NA	0	0	0	0	0	0	0	0	2017-11-24	1	-1.61	179	-1.8	179
TZ1C1157	6.5	6/7/2018	ANTI-B	NIC-A	40	40	40	40	40	40	40	22.29	40	30.098	40	40	21.052	26.751	NA	NA	NA	NA	NA	NA	NA	NA	2017-11-24	1	NA	NA	NA	NA
TZ1C1157	12	11/21/2018	ANTI-B	NIC-A	40	40	40	40	40	32.331	40	40	40	40	27.511	40	NA	NA	0	0	0	0	0	0	0	0	2017-11-24	1	-2.9	361	-1.23	361
TZ1C1157	12.5	12/5/2018	ANTI-B	NIC-A	40	40	40	40	36.945	40	40	22.921	29.494	35	40	40	NA	NA	NA	NA	NA	NA	NA	NA	NA	NA	2017-11-24	1	NA	NA	NA	NA
TZ1C1157	18	7/31/2019	ANTI-B	NIC-A	40	40	29.322	40	22.965	40	40	22.028	29.918	35	40	30.056	25.428	27.506	0	0	0	0	0	0	0	0	2017-11-24	1	-2.25	614	-1.47	614
TZ1C1158	6	5/18/2018	ANTI-A	NIC-A	32.377	40	40	40	40	40	40	27.603	40	40	33.064	40	NA	NA	0	0	0	0	0	0	0	0	2017-11-16	1	-2.56	180	-1.09	180
TZ1C1158	6.5	5/29/2018	ANTI-A	NIC-A	40	40	40	40	40	40	40	29.195	32.665	35	35.764	40	27.564	24.632	NA	NA	NA	NA	NA	NA	NA	NA	2017-11-16	1	NA	NA	NA	NA
TZ1C1158	12	11/14/2018	ANTI-A	NIC-A	40	40	40	40	40	40	40	35.076	34.976	35	40	40	NA	NA	1	1	0	0	1	0	0	0	2017-11-16	1	-2.79	362	0.17	362
TZ1C1158	12.5	11/28/2018	ANTI-A	NIC-A	40	40	40	40	40	27.927	40	28.819	27.938	35	40	40	NA	NA	NA	NA	NA	NA	NA	NA	NA	NA	2017-11-16	1	NA	NA	NA	NA
TZ1C1158	18	7/30/2019	ANTI-A	NIC-A	40	40	34.578	40	16.836	40	40	40	40	28.09	40	40	40	31.259	0	0	0	0	0	0	0	0	2017-11-16	1	-2.99	621	-0.91	621
TZ1C1159	6	5/12/2018	ANTI-A	NIC-B	40	40	40	40	40	40	40	21.017	35.292	40	40	40	NA	NA	0	0	0	0	0	0	0	0	2017-11-16	2	-1.5	176	-1.52	176
TZ1C1159	6.5	5/25/2018	ANTI-A	NIC-B	40	40	40	40	40	40	40	29.073	40	40	40	40	NA	NA	NA	NA	NA	NA	NA	NA	NA	NA	2017-11-16	2	NA	NA	NA	NA
TZ1C1159	12	11/13/2018	ANTI-A	NIC-B	40	30.746	23.494	27.873	19.054	40	40	40	40	40	40	40	NA	NA	0	0	0	0	0	0	0	0	2017-11-16	2	-1.96	358	-1.41	358
TZ1C1159	12.5	11/28/2018	ANTI-A	NIC-B	40	37.132	28.018	29.555	23.57	40	40	40	40	25.37	40	40	NA	NA	NA	NA	NA	NA	NA	NA	NA	NA	2017-11-16	2	NA	NA	NA	NA
TZ1C1159	18	8/3/2019	ANTI-A	NIC-B	40	40	40	40	19.423	NA	40	40	40	40	40	40	40	23.727	0	0	0	0	0	0	0	0	2017-11-16	2	-2.36	624	-2.72	624
TZ1C1160	6	5/22/2018	ANTI-A	NIC-A	40	40	40	40	40	40	40	19.537	40	40	40	40	NA	NA	1	0	0	0	1	0	0	0	2017-11-23	1	-0.2	179	-2.44	179
TZ1C1160	6.5	6/6/2018	ANTI-A	NIC-A	32.518	40	40	40	40	22.987	40	16.581	40	40	40	40	19.985	21.565	NA	NA	NA	NA	NA	NA	NA	NA	2017-11-23	1	NA	NA	NA	NA
TZ1C1160	12	11/20/2018	ANTI-A	NIC-A	40	36.901	32.971	28.233	17.036	40	40	40	40	40	27.725	40	NA	NA	0	0	0	0	0	0	0	0	2017-11-23	1	-1.93	361	-2.76	361
TZ1C1160	12.5	12/6/2018	ANTI-A	NIC-A	40	40	34.267	29.844	20.273	40	40	35.043	40	40	27.463	40	NA	NA	NA	NA	NA	NA	NA	NA	NA	NA	2017-11-23	1	NA	NA	NA	NA
TZ1C1160	18	7/30/2019	ANTI-A	NIC-A	40	33.383	40	40	18.705	40	40	34.071	40	40	40	40	32.493	27.394	0	0	0	0	0	0	0	0	2017-11-23	1	-2.42	613	-0.22	613
TZ1C1161	6	5/25/2018	ANTI-A	NIC-B	40	40	40	40	40	40	40	23.133	40	40	40	40	NA	NA	0	0	0	0	0	0	0	0	2017-11-28	1	-2.02	177	-1.05	177
TZ1C1161	6.5	6/6/2018	ANTI-A	NIC-B	NA	NA	NA	NA	NA	40	NA	NA	NA	NA	NA	NA	29.521	21.982	NA	NA	NA	NA	NA	NA	NA	NA	2017-11-28	1	NA	NA	NA	NA
TZ1C1161	12	11/23/2018	ANTI-A	NIC-B	40	40	28.793	40	17.709	40	40	22.477	40	40	21.977	40	NA	NA	0	0	0	0	0	0	0	0	2017-11-28	1	-2.75	359	-1.6	359
TZ1C1161	12.5	12/14/2018	ANTI-A	NIC-B	40	40	33.775	40	21.928	40	40	27.028	40	40	25.958	40	NA	NA	NA	NA	NA	NA	NA	NA	NA	NA	2017-11-28	1	NA	NA	NA	NA
TZ1C1161	18	8/2/2019	ANTI-A	NIC-B	40	40	40	40	23.659	40	40	28.815	40	26.531	27.123	40	21.994	25.375	0	0	0	0	0	0	0	0	2017-11-28	1	-3.11	611	-1.83	611
TZ1C1162	6	5/15/2018	ANTI-A	NIC-A	40	40	40	40	40	40	40	34.986	40	40	40	40	NA	NA	0	0	0	0	0	0	0	0	2017-11-16	2	-2.38	176	-0.49	176
TZ1C1162	6.5	5/29/2018	ANTI-A	NIC-A	40	40	40	40	40	40	40	31.755	40	35.008	40	40	NA	NA	NA	NA	NA	NA	NA	NA	NA	NA	2017-11-16	2	NA	NA	NA	NA
TZ1C1162	12	11/13/2018	ANTI-A	NIC-A	40	29.01	40	40	40	40	40	35.166	40	27.667	34.22	40	NA	NA	0	0	0	0	0	0	0	0	2017-11-16	2	-1.12	362	-1.67	362
TZ1C1162	12.5	11/29/2018	ANTI-A	NIC-A	40	40	40	40	40	40	40	24.627	40	31.032	40	40	NA	NA	NA	NA	NA	NA	NA	NA	NA	NA	2017-11-16	2	NA	NA	NA	NA
TZ1C1162	18	8/4/2019	ANTI-A	NIC-A	40	40	40	40	27.833	36.296	40	25.037	40	40	40	31.414	21.945	40	0	0	0	0	0	0	0	0	2017-11-16	2	-3.02	624	-2.18	624
TZ1C1163	6	5/23/2018	ANTI-A	NIC-B	40	28.964	32.971	40	40	27.936	40	30.01	33.669	35	20.28	40	NA	NA	0	0	0	0	0	0	0	0	2017-11-25	2	-2.43	178	-0.3	178
TZ1C1163	6.5	6/6/2018	ANTI-A	NIC-B	40	30.348	32.163	40	40	40	40	22.132	23.718	35	28.627	40	21.332	25.709	NA	NA	NA	NA	NA	NA	NA	NA	2017-11-25	2	NA	NA	NA	NA
TZ1C1163	12	11/21/2018	ANTI-A	NIC-B	40	28.898	26.196	40	21.31	34.172	40	29.028	30.785	35	40	40	NA	NA	1	0	0	0	0	1	0	0	2017-11-25	2	-3.37	361	-2.32	361
TZ1C1163	12.5	12/11/2018	ANTI-A	NIC-B	40	35.669	34.958	40	26.024	40	40	40	40	40	40	40	NA	NA	NA	NA	NA	NA	NA	NA	NA	NA	2017-11-25	2	NA	NA	NA	NA
TZ1C1163	18	7/31/2019	ANTI-A	NIC-B	40	32.866	40	40	24.332	40	40	40	40	40	40	40	40	35.025	1	0	0	0	1	0	0	0	2017-11-25	2	-4.24	612	-2.05	612
TZ1C1164	6	5/16/2018	ANTI-B	NIC-A	16.89	27.525	40	40	40	40	40	26.155	24.737	35	24.29	40	NA	NA	0	0	0	0	0	0	0	0	2017-11-21	2	-0.61	176	0.94	176
TZ1C1164	6.5	5/30/2018	ANTI-B	NIC-A	40	40	40	40	40	40	40	40	40	40	40	40	NA	NA	NA	NA	NA	NA	NA	NA	NA	NA	2017-11-21	2	NA	NA	NA	NA
TZ1C1165	6	5/23/2018	ANTI-B	NIC-B	40	40	40	40	40	40	40	20.845	40	34.3	40	40	NA	NA	0	0	0	0	0	0	0	0	2017-11-26	2	1.11	178	0.34	178
TZ1C1165	6.5	6/6/2018	ANTI-B	NIC-B	40	40	40	40	40	40	40	36.739	31.721	35	40	40	17.153	23.805	NA	NA	NA	NA	NA	NA	NA	NA	2017-11-26	2	NA	NA	NA	NA
TZ1C1165	12	11/21/2018	ANTI-B	NIC-B	40	40	40	40	20.644	40	40	27.7	22.926	35	40	34.438	NA	NA	0	0	0	0	0	0	0	0	2017-11-26	2	-1.47	359	-0.14	359
TZ1C1165	12.5	12/11/2018	ANTI-B	NIC-B	40	40	31.533	40	18.489	40	40	32.147	40	34.651	21.628	31.988	NA	NA	NA	NA	NA	NA	NA	NA	NA	NA	2017-11-26	2	NA	NA	NA	NA
TZ1C1165	18	7/31/2019	ANTI-B	NIC-B	40	40	40	40	33.439	40	40	40	40	25.486	40	40	40	40	0	0	0	0	0	0	0	0	2017-11-26	2	-1.26	612	-0.97	612
TZ1C1166	6	5/21/2018	ANTI-B	NIC-B	40	32.046	40	40	40	25.147	40	21.329	40	40	40	40	NA	NA	1	0	0	0	1	0	0	0	2017-11-24	1	-0.57	175	-0.26	175
TZ1C1166	6.5	6/1/2018	ANTI-B	NIC-B	29.32	40	40	40	40	40	40	33.966	40	32.718	40	40	16.826	22.548	NA	NA	NA	NA	NA	NA	NA	NA	2017-11-24	1	NA	NA	NA	NA
TZ1C1166	12	11/26/2018	ANTI-B	NIC-B	40	40	36.693	22.898	40	40	27.5	20.504	33.739	35	40	31.831	NA	NA	1	0	0	0	0	1	0	0	2017-11-24	1	-0.72	364	-0.13	364
TZ1C1166	12.5	12/10/2018	ANTI-B	NIC-B	40	40	40	30.047	40	40	40	25.646	35.504	40	40	40	NA	NA	NA	NA	NA	NA	NA	NA	NA	NA	2017-11-24	1	NA	NA	NA	NA
TZ1C1166	18	8/2/2019	ANTI-B	NIC-B	40	40	40	40	40	40	25.636	20.28	40	26.702	40	40	20.903	40	0	0	0	0	0	0	0	0	2017-11-24	1	-0.82	616	-0.65	616
TZ1C1167	6	5/16/2018	ANTI-B	NIC-B	40	21.861	40	40	40	40	40	36.115	16.182	35	40	40	NA	NA	0	0	0	0	0	0	0	0	2017-11-20	2	-0.61	176	0.53	176
TZ1C1167	6.5	5/30/2018	ANTI-B	NIC-B	40	40	40	40	40	40	40	24.183	40	40	40	40	21.073	19.453	NA	NA	NA	NA	NA	NA	NA	NA	2017-11-20	2	NA	NA	NA	NA
TZ1C1167	12	11/13/2018	ANTI-B	NIC-B	40	40	40	40	40	34.787	40	40	40	32.133	40	40	NA	NA	0	0	0	0	0	0	0	0	2017-11-20	2	-1.06	358	0.1	358
TZ1C1167	12.5	11/28/2018	ANTI-B	NIC-B	40	40	40	40	40	37.16	40	40	40	31.439	40	40	NA	NA	NA	NA	NA	NA	NA	NA	NA	NA	2017-11-20	2	NA	NA	NA	NA
TZ1C1167	18	7/31/2019	ANTI-B	NIC-B	40	40	40	40	16.678	32.269	40	40	40	30.248	40	40	40	34.893	0	0	0	0	0	0	0	0	2017-11-20	2	-1.31	617	-0.81	617
TZ1C1168	6	5/31/2018	ANTI-A	NIC-A	40	28.508	20.964	40	40	40	28.788	20.925	40	40	40	40	NA	NA	0	0	0	0	0	0	0	0	2017-11-28	2	-1.17	181	-1.48	181
TZ1C1168	6.5	6/13/2018	ANTI-A	NIC-A	40	26.294	27.022	40	40	40	40	21.684	32.376	35	40	40	NA	NA	NA	NA	NA	NA	NA	NA	NA	NA	2017-11-28	2	NA	NA	NA	NA
TZ1C1168	12	11/22/2018	ANTI-A	NIC-A	40	23.193	40	26.654	40	29.608	40	27.499	40	40	40	33.473	NA	NA	0	0	0	0	0	0	0	0	2017-11-28	2	-2.25	359	-1.42	359
TZ1C1168	12.5	12/7/2018	ANTI-A	NIC-A	40	25.567	40	25.487	40	40	40	31.565	40	40	40	40	NA	NA	NA	NA	NA	NA	NA	NA	NA	NA	2017-11-28	2	NA	NA	NA	NA
TZ1C1168	18	8/3/2019	ANTI-A	NIC-A	40	40	31.34	40	40	40	40	40	40	20.664	34.228	40	25.117	40	0	0	0	0	0	0	0	0	2017-11-28	2	-2.25	611	-1.35	611
TZ1C1169	6	6/12/2018	ANTI-A	NIC-A	40	24.145	40	33.505	40	40	40	29.312	40	40	40	40	40	20.073	1	0	0	0	1	0	0	0	2017-11-26	2	0.62	180	0.01	180
TZ1C1169	6	5/25/2018	ANTI-A	NIC-A	40	18.218	40	40	40	40	40	20.424	40	40	32.939	40	NA	NA	1	0	0	0	1	0	0	0	2017-11-26	2	0.62	180	0.01	180
TZ1C1169	12	11/23/2018	ANTI-A	NIC-A	40	40	40	27.824	40	40	26.664	21.696	40	40	40	40	NA	NA	1	0	0	0	0	1	0	0	2017-11-26	2	0.06	361	0.08	361
TZ1C1169	12.5	12/14/2018	ANTI-A	NIC-A	40	40	40	33.012	40	29.46	31.094	34.674	40	40	40	40	NA	NA	NA	NA	NA	NA	NA	NA	NA	NA	2017-11-26	2	NA	NA	NA	NA
TZ1C1169	18	8/9/2019	ANTI-A	NIC-A	40	40	40	40	28.286	40	40	40	25.949	35	40	40	40	20.576	1	0	0	0	1	0	0	0	2017-11-26	2	-1.01	620	-0.68	620
TZ1C1170	6	5/24/2018	ANTI-A	NIC-A	40	30.444	40	19.232	40	40	40	40	40	40	40	40	NA	NA	0	0	0	0	0	0	0	0	2017-11-30	2	-1.03	175	-0.4	175
TZ1C1170	6.5	6/6/2018	ANTI-A	NIC-A	40	35.583	40	23.259	40	40	40	40	40	40	40	40	27.03	29.544	NA	NA	NA	NA	NA	NA	NA	NA	2017-11-30	2	NA	NA	NA	NA
TZ1C1170	12	11/23/2018	ANTI-A	NIC-A	40	27.573	34.626	40	40	29.055	40	34.066	40	40	40	40	NA	NA	0	0	0	0	0	0	0	0	2017-11-30	2	-1.84	358	-0.29	358
TZ1C1170	12.5	12/12/2018	ANTI-A	NIC-A	40	26.675	40	40	40	40	40	40	21.712	35	40	40	NA	NA	NA	NA	NA	NA	NA	NA	NA	NA	2017-11-30	2	NA	NA	NA	NA
TZ1C1170	18	8/2/2019	ANTI-A	NIC-A	40	35.8	32.563	32.344	16.248	40	40	40	40	40	29.882	40	34.498	32.585	0	0	0	0	0	0	0	0	2017-11-30	2	-2.56	609	-0.53	609
TZ1C1171	6	5/29/2018	ANTI-B	NIC-A	40	40	39.612	40	40	40	40	24.048	40	40	40	40	NA	NA	0	0	0	0	0	0	0	0	2017-11-29	1	-1.09	177	-0.67	177
TZ1C1171	6	6/12/2018	ANTI-B	NIC-A	NA	40	40	40	40	40	40	40	40	40	40	40	17.726	23.22	0	0	0	0	0	0	0	0	2017-11-29	1	-1.09	177	-0.67	177
TZ1C1171	12	11/26/2018	ANTI-B	NIC-A	40	33.013	40	34.049	40	40	40	34.06	40	40	23.043	40	NA	NA	0	0	0	0	0	0	0	0	2017-11-29	1	-1.9	359	0.09	359
TZ1C1171	12.5	12/12/2018	ANTI-B	NIC-A	40	40	40	24.02	34.49	27.702	40	40	40	40	40	40	NA	NA	NA	NA	NA	NA	NA	NA	NA	NA	2017-11-29	1	NA	NA	NA	NA
TZ1C1171	18	8/3/2019	ANTI-B	NIC-A	40	28.603	34.043	40	40	40	40	40	40	40	40	40	25.972	20.954	0	0	0	0	0	0	0	0	2017-11-29	1	-1.17	612	-0.08	612
TZ1C1172	6	5/24/2018	ANTI-B	NIC-B	40	23.236	40	40	40	40	40	26.339	40	40	40	40	NA	NA	0	0	0	0	0	0	0	0	2017-11-30	1	-0.57	175	0.45	175
TZ1C1172	6.5	6/6/2018	ANTI-B	NIC-B	40	40	40	40	40	40	40	19.497	40	40	40	40	16.074	18.332	NA	NA	NA	NA	NA	NA	NA	NA	2017-11-30	1	NA	NA	NA	NA
TZ1C1172	12	11/30/2018	ANTI-B	NIC-B	40	40	40	40	40	40	40	40	33.781	35	40	34.481	NA	NA	0	0	0	0	0	0	0	0	2017-11-30	1	-0.29	364	1.31	364
TZ1C1172	12.5	12/19/2018	ANTI-B	NIC-B	40	40	40	40	30.581	40	40	33.315	40	35.05	40	36.743	NA	NA	NA	NA	NA	NA	NA	NA	NA	NA	2017-11-30	1	NA	NA	NA	NA
TZ1C1172	18	8/1/2019	ANTI-B	NIC-B	40	33.85	40	40	21.644	40	40	40	40	40	40	40	29.748	28.109	1	0	0	0	0	0	0	0	2017-11-30	1	-1.14	609	0.5	609
TZ1C1173	6	5/31/2018	ANTI-A	NIC-B	40	29.185	40	40	40	40	40	30.087	40	40	40	40	NA	NA	0	0	0	0	0	0	0	0	2017-12-03	1	1.2	179	0.74	179
TZ1C1173	6.5	6/14/2018	ANTI-A	NIC-B	40	40	40	40	40	40	40	23.636	40	40	40	40	NA	NA	NA	NA	NA	NA	NA	NA	NA	NA	2017-12-03	1	NA	NA	NA	NA
TZ1C1173	12	11/30/2018	ANTI-A	NIC-B	40	29.202	40	40	40	40	40	33.243	40	40	40	33.521	NA	NA	0	0	0	0	0	0	0	0	2017-12-03	1	0.22	361	0.62	361
TZ1C1173	12.5	12/17/2018	ANTI-A	NIC-B	40	40	40	40	40	40	19.821	28.799	40	40	40	31.213	NA	NA	NA	NA	NA	NA	NA	NA	NA	NA	2017-12-03	1	NA	NA	NA	NA
TZ1C1173	18	8/2/2019	ANTI-A	NIC-B	40	40	40	40	40	40	20.237	40	40	33.502	40	40	33.118	30.901	0	0	0	0	0	0	0	0	2017-12-03	1	-0.04	606	-0.02	606
TZ1C1174	6	6/22/2018	ANTI-A	NIC-A	40	40	40	40	40	40	40	40	40	40	40	40	16.271	20.83	1	0	1	0	0	0	0	0	2017-11-30	1	-1.51	175	-4.3	175
TZ1C1174	6.5	7/5/2018	ANTI-A	NIC-A	40	40	40	40	40	40	40	40	40	40	40	40	NA	NA	NA	NA	NA	NA	NA	NA	NA	NA	2017-11-30	1	NA	NA	NA	NA
TZ1C1174	12	12/3/2018	ANTI-A	NIC-A	40	24.091	40	40	16.927	40	40	35.259	40	40	40	40	NA	NA	0	0	0	0	0	0	0	0	2017-11-30	1	-3.24	364	-1.34	364
TZ1C1174	12.5	12/18/2018	ANTI-A	NIC-A	40	28.575	40	24.219	26.048	40	40	26.724	20.286	35	40	40	NA	NA	NA	NA	NA	NA	NA	NA	NA	NA	2017-11-30	1	NA	NA	NA	NA
TZ1C1174	18	8/1/2019	ANTI-A	NIC-A	40	35.212	40	40	25.944	40	40	30.75	40	40	40	40	40	40	0	0	0	0	0	0	0	0	2017-11-30	1	-1.5	609	-0.95	609
TZ1C1176	6	5/29/2018	ANTI-A	NIC-B	40	40	40	40	40	40	40	21.208	25.483	35	40	40	NA	NA	0	0	0	0	0	0	0	0	2017-12-02	2	-2.41	177	-1.59	177
TZ1C1176	6.5	6/8/2018	ANTI-A	NIC-B	40	40	40	40	40	40	40	18.575	27.364	35	40	33.021	20.667	21.678	NA	NA	NA	NA	NA	NA	NA	NA	2017-12-02	2	NA	NA	NA	NA
TZ1C1176	12	11/28/2018	ANTI-A	NIC-B	40	28.801	40	40	40	40	40	24.276	40	40	40	40	NA	NA	0	0	0	0	0	0	0	0	2017-12-02	2	-0.69	359	-1.09	359
TZ1C1176	12.5	12/14/2018	ANTI-A	NIC-B	40	40	40	23.403	40	26.491	40	40	40	40	40	40	NA	NA	NA	NA	NA	NA	NA	NA	NA	NA	2017-12-02	2	NA	NA	NA	NA
TZ1C1176	18	7/29/2019	ANTI-A	NIC-B	13.117	40	40	40	40	40	40	40	40	40	40	40	27.968	25.953	0	0	0	0	0	0	0	0	2017-12-02	2	-3.18	604	-1.96	604
TZ1C1177	6	5/21/2018	ANTI-B	NIC-A	31.726	40	40	40	40	25.42	40	40	40	28.596	40	40	NA	NA	0	0	0	0	0	0	0	0	2017-11-22	1	0.24	180	-1.04	180
TZ1C1177	6.5	6/4/2018	ANTI-B	NIC-A	6.074	40	40	40	40	35.382	40	26.36	40	18.424	40	40	20.998	25.136	NA	NA	NA	NA	NA	NA	NA	NA	2017-11-22	1	NA	NA	NA	NA
TZ1C1177	12	11/19/2018	ANTI-B	NIC-A	40	30.906	40	40	40	40	40	26.931	40	25.696	40	33.791	NA	NA	0	0	0	0	0	0	0	0	2017-11-22	1	-2.37	362	-0.41	362
TZ1C1177	12.5	12/5/2018	ANTI-B	NIC-A	40	40	40	40	40	40	40	34.292	40	33.478	40	40	NA	NA	NA	NA	NA	NA	NA	NA	NA	NA	2017-11-22	1	NA	NA	NA	NA
TZ1C1177	18	7/29/2019	ANTI-B	NIC-A	19.174	33.853	40	40	20.361	40	40	27.196	33.887	35	40	40	26.898	32.713	0	0	0	0	0	0	0	0	2017-11-22	1	-2.61	614	-0.13	614
TZ1C1178	6	5/16/2018	ANTI-A	NIC-B	40	40	40	40	40	40	40	20.935	40	30.63	40	40	NA	NA	0	0	0	0	0	0	0	0	2017-11-21	1	-2.91	175	-4.27	175
TZ1C1178	6.5	5/30/2018	ANTI-A	NIC-B	40	40	28.949	40	40	40	40	17.351	17.112	35	40	40	16.394	22.91	NA	NA	NA	NA	NA	NA	NA	NA	2017-11-21	1	NA	NA	NA	NA
TZ1C1178	12	11/20/2018	ANTI-A	NIC-B	40	33.597	40	40	40	40	40	28.845	21.518	35	40	40	NA	NA	0	0	0	0	0	0	0	0	2017-11-21	1	-1.56	364	-2.28	364
TZ1C1178	12.5	12/5/2018	ANTI-A	NIC-B	40	40	40	40	22.773	40	40	33.331	40	40	40	40	NA	NA	NA	NA	NA	NA	NA	NA	NA	NA	2017-11-21	1	NA	NA	NA	NA
TZ1C1178	18	7/31/2019	ANTI-A	NIC-B	40	40	40	40	28.005	40	40	40	40	40	40	40	33.348	40	0	0	0	0	0	0	0	0	2017-11-21	1	-3.69	616	-2.22	616
TZ1C1179	6	5/31/2018	ANTI-B	NIC-B	40	40	40	40	40	29.375	40	20.994	40	40	40	40	NA	NA	0	0	0	0	0	0	0	0	2017-12-01	2	-2.05	181	-0.32	181
TZ1C1179	6.5	6/19/2018	ANTI-B	NIC-B	40	40	40	40	40	40	40	17.567	40	40	40	40	16.227	24.924	NA	NA	NA	NA	NA	NA	NA	NA	2017-12-01	2	NA	NA	NA	NA
TZ1C1179	12	11/29/2018	ANTI-B	NIC-B	40	27.429	40	27.408	40	40	40	33.249	40	22.51	40	40	NA	NA	1	0	0	0	1	0	0	0	2017-12-01	2	-1.92	363	-0.91	363
TZ1C1179	12.5	12/13/2018	ANTI-B	NIC-B	40	40	40	35.193	40	40	40	32.361	40	40	40	40	NA	NA	NA	NA	NA	NA	NA	NA	NA	NA	2017-12-01	2	NA	NA	NA	NA
TZ1C1179	18	8/2/2019	ANTI-B	NIC-B	33.049	40	40	40	32.471	40	40	40	40	40	40	40	26.509	24.402	0	0	0	0	0	0	0	0	2017-12-01	2	-1.55	608	-1.49	608
TZ1C1180	6	5/22/2018	ANTI-B	NIC-A	40	40	40	40	40	40	40	16.422	40	18.941	25.263	33.211	NA	NA	0	0	0	0	0	0	0	0	2017-11-23	1	-0.23	180	0.34	180
TZ1C1180	6.5	6/4/2018	ANTI-B	NIC-A	40	40	40	40	40	30.979	40	40	40	31.64	40	40	40	21.349	NA	NA	NA	NA	NA	NA	NA	NA	2017-11-23	1	NA	NA	NA	NA
TZ1C1180	12	11/21/2018	ANTI-B	NIC-A	40	32.554	35.273	24.575	20.64	40	40	34.913	34.749	35	40	31.12	NA	NA	0	0	0	0	0	0	0	0	2017-11-23	1	-0.2	358	0.2	358
TZ1C1180	12.5	12/6/2018	ANTI-B	NIC-A	40	40	20.3	33.885	26.717	40	40	27.135	40	40	40	32.026	NA	NA	NA	NA	NA	NA	NA	NA	NA	NA	2017-11-23	1	NA	NA	NA	NA
TZ1C1180	18	8/3/2019	ANTI-B	NIC-A	40	40	40	40	26.782	40	40	40	40	40	40	34.588	33.557	28.3	0	0	0	0	0	0	0	0	2017-11-23	1	-1.58	618	-0.2	618
TZ1C1182	6	5/23/2018	ANTI-A	NIC-A	40	21.882	40	40	40	40	40	40	32.953	35	40	40	NA	NA	0	0	0	0	0	0	0	0	2017-11-26	2	-0.63	177	-0.66	177
TZ1C1182	6.5	6/5/2018	ANTI-A	NIC-A	40	21.859	40	40	40	40	40	40	40	40	40	40	17.094	21.123	NA	NA	NA	NA	NA	NA	NA	NA	2017-11-26	2	NA	NA	NA	NA
TZ1C1182	12	11/20/2018	ANTI-A	NIC-A	40	40	40	40	40	40	40	33.543	40	32.147	40	40	NA	NA	1	0	0	0	1	0	0	0	2017-11-26	2	-1.47	359	-0.95	359
TZ1C1182	12.5	12/4/2018	ANTI-A	NIC-A	40	40	40	40	40	40	40	25.401	40	40	40	40	NA	NA	NA	NA	NA	NA	NA	NA	NA	NA	2017-11-26	2	NA	NA	NA	NA
TZ1C1182	18	8/1/2019	ANTI-A	NIC-A	40	40	40	40	40	40	40	33.877	40	40	40	40	30.914	27.986	0	0	0	0	0	0	0	0	2017-11-26	2	-1.92	612	-1.1	612
TZ1C1183	6	5/29/2018	ANTI-A	NIC-A	40	40	40	40	40	40	40	17.038	40	40	40	40	NA	NA	0	0	0	0	0	0	0	0	2017-11-30	2	-0.68	179	-0.79	179
TZ1C1183	6.5	6/14/2018	ANTI-A	NIC-A	40	40	40	40	40	32.758	40	17.144	40	18.402	40	40	15.911	24.492	NA	NA	NA	NA	NA	NA	NA	NA	2017-11-30	2	NA	NA	NA	NA
TZ1C1183	12	12/3/2018	ANTI-A	NIC-A	40	34.832	23.542	40	40	40	30.507	40	40	40	40	40	NA	NA	0	0	0	0	0	0	0	0	2017-11-30	2	-1.45	363	-0.53	363
TZ1C1183	12.5	12/19/2018	ANTI-A	NIC-A	40	40	27.315	40	40	40	28.889	34.624	40	40	40	40	NA	NA	NA	NA	NA	NA	NA	NA	NA	NA	2017-11-30	2	NA	NA	NA	NA
TZ1C1183	18	7/30/2019	ANTI-A	NIC-A	40	35.637	40	35.044	20.241	40	40	40	40	40	40	40	32.865	29.623	0	0	0	0	0	0	0	0	2017-11-30	2	-1.53	606	-0.18	606
TZ1C1184	6	5/30/2018	ANTI-B	NIC-B	8.215	40	40	40	40	40	31.16	25.939	20.332	35	28.757	34.228	NA	NA	0	0	0	0	0	0	0	0	2017-11-29	1	-0.23	180	-1.33	180
TZ1C1185	6	6/6/2018	ANTI-A	NIC-A	34.327	40	40	40	33.606	40	40	26.531	38.56	32.951	40	40	NA	NA	0	0	0	0	0	0	0	0	2017-12-04	2	-1.12	179	-1.45	179
TZ1C1185	6.5	6/26/2018	ANTI-A	NIC-A	40	40	40	40	16.268	40	40	24.878	40	35.162	40	40	19.678	21.366	NA	NA	NA	NA	NA	NA	NA	NA	2017-12-04	2	NA	NA	NA	NA
TZ1C1185	12	12/10/2018	ANTI-A	NIC-A	40	26.558	40	21.651	40	36.146	40	32.939	33.817	35	40	32.711	NA	NA	0	0	0	0	0	0	0	0	2017-12-04	2	-2.28	361	-0.69	361
TZ1C1185	12.5	12/31/2018	ANTI-A	NIC-A	40	40	40	28.234	40	40	40	21.366	40	40	40	40	NA	NA	NA	NA	NA	NA	NA	NA	NA	NA	2017-12-04	2	NA	NA	NA	NA
TZ1C1185	18	8/3/2019	ANTI-A	NIC-A	40	40	40	40	40	40	40	40	40	40	40	40	40	26.243	0	0	0	0	0	0	0	0	2017-12-04	2	-2.53	606	-1.19	606
TZ1C1186	6	6/13/2018	ANTI-B	NIC-B	40	40	40	40	40	40	40	40	40	40	40	40	NA	NA	0	0	0	0	0	0	0	0	2017-12-02	2	-2.91	180	-1.68	180
TZ1C1186	6	5/31/2018	ANTI-B	NIC-B	40	40	40	40	40	40	40	27.117	40	40	40	40	NA	NA	0	0	0	0	0	0	0	0	2017-12-02	2	-2.91	180	-1.68	180
TZ1C1186	12	11/29/2018	ANTI-B	NIC-B	40	40	40	40	40	40	32.664	33.085	40	40	26.84	40	NA	NA	0	0	0	0	0	0	0	0	2017-12-02	2	-2.1	362	-1.33	362
TZ1C1186	12.5	12/14/2018	ANTI-B	NIC-B	40	40	38.008	40	40	40	40	34.011	40	29.894	40	40	NA	NA	NA	NA	NA	NA	NA	NA	NA	NA	2017-12-02	2	NA	NA	NA	NA
TZ1C1186	18	8/1/2019	ANTI-B	NIC-B	40	25.646	40	40	27.544	40	40	40	23.592	35	40	40	29.325	24.535	0	0	0	0	0	0	0	0	2017-12-02	2	-2.04	607	-1.33	607
TZ1C1187	6	6/11/2018	ANTI-B	NIC-B	NA	40	40	40	40	40	40	23.543	40	40	40	26.396	22.778	23.799	0	0	0	0	0	0	0	0	2017-12-05	2	-2.76	183	-1.31	183
TZ1C1187	6.5	6/27/2018	ANTI-B	NIC-B	40	40	40	40	40	40	40	34.295	40	40	40	40	23.095	25.663	NA	NA	NA	NA	NA	NA	NA	NA	2017-12-05	2	NA	NA	NA	NA
TZ1C1187	12	12/4/2018	ANTI-B	NIC-B	40	40	40	40	40	40	40	21.331	40	40	40	40	NA	NA	0	0	0	0	0	0	0	0	2017-12-05	2	-2.26	360	-1.1	360
TZ1C1187	12.5	12/21/2018	ANTI-B	NIC-B	40	40	40	40	40	40	40	23.972	29.545	35	40	40	NA	NA	NA	NA	NA	NA	NA	NA	NA	NA	2017-12-05	2	NA	NA	NA	NA
TZ1C1187	18	8/3/2019	ANTI-B	NIC-B	40	40	40	40	17.984	40	40	33.404	40	40	40	40	28.59	25.521	0	0	0	0	0	0	0	0	2017-12-05	2	-2.19	605	-1.89	605
TZ1C1188	6	5/23/2018	ANTI-B	NIC-B	40	25.314	40	40	40	40	40	24.354	19.917	35	40	25.951	NA	NA	0	0	0	0	0	0	0	0	2017-11-28	1	-1.04	175	-0.16	175
TZ1C1188	6.5	6/5/2018	ANTI-B	NIC-B	40	23.963	40	40	40	40	40	29.631	40	25.864	35.204	34.465	15.705	23.112	NA	NA	NA	NA	NA	NA	NA	NA	2017-11-28	1	NA	NA	NA	NA
TZ1C1188	12	11/27/2018	ANTI-B	NIC-B	40	40	40	40	16.641	40	40	40	20.447	35	27.627	40	NA	NA	0	0	0	0	0	0	0	0	2017-11-28	1	-1.14	364	-0.53	364
TZ1C1188	12.5	12/12/2018	ANTI-B	NIC-B	40	40	40	40	17.41	40	40	40	40	40	40	40	NA	NA	NA	NA	NA	NA	NA	NA	NA	NA	2017-11-28	1	NA	NA	NA	NA
TZ1C1188	18	7/31/2019	ANTI-B	NIC-B	40	40	30.029	40	23.931	40	40	40	40	31.773	40	31.407	26.491	25.344	0	0	0	0	0	0	0	0	2017-11-28	1	-2.11	610	-1.31	610
TZ1C1189	6	5/30/2018	ANTI-B	NIC-A	40	40	40	40	40	40	40	29.434	35.599	20.238	40	40	NA	NA	0	0	0	0	0	0	0	0	2017-11-30	2	-1.15	180	-1.28	180
TZ1C1189	6.5	6/14/2018	ANTI-B	NIC-A	40	40	40	40	40	40	40	34.474	19.701	35	40	40	22.728	22.465	NA	NA	NA	NA	NA	NA	NA	NA	2017-11-30	2	NA	NA	NA	NA
TZ1C1189	12	11/28/2018	ANTI-B	NIC-A	34.437	40	40	40	19.169	40	40	24.752	40	28.351	40	40	NA	NA	1	0	0	1	0	0	0	0	2017-11-30	2	-1.51	362	-1.67	362
TZ1C1189	12.5	12/20/2018	ANTI-B	NIC-A	40	40	40	40	29.773	25.928	40	28.945	40	30.405	40	40	NA	NA	NA	NA	NA	NA	NA	NA	NA	NA	2017-11-30	2	NA	NA	NA	NA
TZ1C1189	18	7/30/2019	ANTI-B	NIC-A	40	40	40	40	14.65	40	40	40	40	40	40	40	40	29.581	0	0	0	0	0	0	0	0	2017-11-30	2	-1.38	607	-1.11	607
TZ1C1190	6	5/31/2018	ANTI-B	NIC-B	40	35.818	40	40	40	40	40	28.47	40	40	40	40	NA	NA	0	0	0	0	0	0	0	0	2017-12-03	2	-2.89	179	-1.03	179
TZ1C1190	6.5	6/25/2018	ANTI-B	NIC-B	40	40	40	40	40	40	40	26.034	32.054	35	29.187	40	21.345	21.078	NA	NA	NA	NA	NA	NA	NA	NA	2017-12-03	2	NA	NA	NA	NA
TZ1C1190	12	11/30/2018	ANTI-B	NIC-B	40	34.086	40	40	40	37.739	40	26.728	31.812	35	40	40	NA	NA	0	0	0	0	0	0	0	0	2017-12-03	2	-3.07	362	-1.01	362
TZ1C1190	12.5	12/17/2018	ANTI-B	NIC-B	40	40	22.238	40	40	40	40	24.406	34.927	35	40	40	NA	NA	NA	NA	NA	NA	NA	NA	NA	NA	2017-12-03	2	NA	NA	NA	NA
TZ1C1190	18	8/2/2019	ANTI-B	NIC-B	28.026	40	40	40	40	40	40	40	40	29.245	40	33.583	29.932	30.314	0	0	0	0	0	0	0	0	2017-12-03	2	-2.53	606	-1.57	606
TZ1C1191	6	5/31/2018	ANTI-A	NIC-A	40	40	40	40	40	40	40	21.611	40	40	40	40	NA	NA	0	0	0	0	0	0	0	0	2017-12-03	1	-0.9	179	-2.32	179
TZ1C1191	6.5	6/19/2018	ANTI-A	NIC-A	40	24.112	40	40	40	40	40	23.257	24.676	35	40	40	20.041	23.233	NA	NA	NA	NA	NA	NA	NA	NA	2017-12-03	1	NA	NA	NA	NA
TZ1C1191	12	11/30/2018	ANTI-A	NIC-A	40	35.499	40	40	22.376	31.724	40	40	40	40	40	40	NA	NA	0	0	0	0	0	0	0	0	2017-12-03	1	-2.36	361	-3.37	361
TZ1C1191	12.5	12/18/2018	ANTI-A	NIC-A	40	40	35.453	40	26.649	40	40	29.964	32.235	35	40	40	NA	NA	NA	NA	NA	NA	NA	NA	NA	NA	2017-12-03	1	NA	NA	NA	NA
TZ1C1191	18	8/2/2019	ANTI-A	NIC-A	40	40	40	40	30.932	40	40	27.172	40	40	40	40	26.185	28.922	0	0	0	0	0	0	0	0	2017-12-03	1	-2.9	607	-2	607
TZ1C1192	6	6/22/2018	ANTI-B	NIC-A	40	23.16	40	40	40	40	40	29.483	40	35.444	40	40	23.869	25.483	0	0	0	0	0	0	0	0	2017-12-01	1	-1.19	181	-1.77	181
TZ1C1192	12	11/30/2018	ANTI-B	NIC-A	40	40	40	32.736	40	40	30.527	40	40	40	32.372	40	NA	NA	0	0	0	0	0	0	0	0	2017-12-01	1	-2.01	363	-2.27	363
TZ1C1192	12.5	12/18/2018	ANTI-B	NIC-A	40	40	40	34.902	40	40	40	27.804	40	31.883	40	40	NA	NA	NA	NA	NA	NA	NA	NA	NA	NA	2017-12-01	1	NA	NA	NA	NA
TZ1C1192	18	8/3/2019	ANTI-B	NIC-A	40	24.607	35.085	40	31.035	40	27.071	28.152	40	40	40	40	35.955	23.421	0	0	0	0	0	0	0	0	2017-12-01	1	-3.99	610	-3.89	610
TZ1C1193	6	6/5/2018	ANTI-A	NIC-A	40	33.352	40	40	40	40	40	21.634	40	40	40	33.031	NA	NA	0	0	0	0	0	0	0	0	2017-12-05	1	-0.18	178	-0.43	178
TZ1C1193	6.5	7/6/2018	ANTI-A	NIC-A	40	40	40	40	40	33.859	40	23.954	40	40	40	33.65	NA	NA	NA	NA	NA	NA	NA	NA	NA	NA	2017-12-05	1	NA	NA	NA	NA
TZ1C1193	12	11/30/2018	ANTI-A	NIC-A	40	40	40	40	40	40	40	40	40	28.686	40	40	NA	NA	0	0	0	0	0	0	0	0	2017-12-05	1	-0.65	360	-0.23	360
TZ1C1193	12.5	12/18/2018	ANTI-A	NIC-A	40	31.038	40	40	19.923	40	40	40	23.864	35	40	40	NA	NA	NA	NA	NA	NA	NA	NA	NA	NA	2017-12-05	1	NA	NA	NA	NA
TZ1C1193	18	8/3/2019	ANTI-A	NIC-A	40	28.981	40	40	27.431	40	40	40	40	40	40	40	40	22.735	0	0	0	0	0	0	0	0	2017-12-05	1	-0.74	605	0.03	605
TZ1C1194	6	6/12/2018	ANTI-A	NIC-A	NA	40	26.978	40	40	40	40	40	29.062	35	40	40	40	24.407	0	0	0	0	0	0	0	0	2017-11-30	2	-0.68	179	-1.21	179
TZ1C1194	6	5/28/2018	ANTI-A	NIC-A	40	40	40	40	40	40	40	26.854	40	40	40	40	NA	NA	0	0	0	0	0	0	0	0	2017-11-30	2	-0.68	179	-1.21	179
TZ1C1194	12	11/27/2018	ANTI-A	NIC-A	40	34.3	31.434	40	40	40	40	28.694	38.333	40	22.064	40	NA	NA	0	0	0	0	0	0	0	0	2017-11-30	2	-1.12	362	-1.6	362
TZ1C1194	12.5	12/14/2018	ANTI-A	NIC-A	40	31.801	40	40	40	40	40	30.165	40	40	34.577	40	NA	NA	NA	NA	NA	NA	NA	NA	NA	NA	2017-11-30	2	NA	NA	NA	NA
TZ1C1194	18	7/29/2019	ANTI-A	NIC-A	40	40	40	40	19.279	40	40	40	40	40	40	40	40	31.186	0	0	0	0	0	0	0	0	2017-11-30	2	-2.2	606	-1.78	606
TZ1C1195	6	6/11/2018	ANTI-A	NIC-B	40	40	40	40	40	40	40	40	40	40	40	40	40	26.32	1	0	0	0	1	0	0	0	2017-12-05	2	-0.56	174	-1.55	174
TZ1C1195	6	5/28/2018	ANTI-A	NIC-B	40	40	40	40	40	40	40	37.377	19.065	35	40	40	NA	NA	1	0	0	0	1	0	0	0	2017-12-05	2	-0.56	174	-1.55	174
TZ1C1195	12	12/5/2018	ANTI-A	NIC-B	40	32.455	40	40	40	40	30.468	40	23.38	35	40	40	NA	NA	0	0	0	0	0	0	0	0	2017-12-05	2	-2.23	363	-1.45	363
TZ1C1195	12.5	12/21/2018	ANTI-A	NIC-B	40	32.135	40	40	40	40	30.878	40	29.51	35	40	40	30.823	22.217	NA	NA	NA	NA	NA	NA	NA	NA	2017-12-05	2	NA	NA	NA	NA
TZ1C1195	18	7/30/2019	ANTI-A	NIC-B	34.975	40	40	40	40	40	40	31.038	40	40	40	40	33.27	28.637	0	0	0	0	0	0	0	0	2017-12-05	2	-2.15	601	-1.26	601
TZ1C1196	6	5/30/2018	ANTI-B	NIC-B	40	40	40	40	40	40	40	28.643	40	40	40	40	NA	NA	0	0	0	0	0	0	0	0	2017-11-30	2	-1.12	179	-0.81	179
TZ1C1196	6.5	6/13/2018	ANTI-B	NIC-B	40	40	40	40	40	22.809	40	40	40	40	40	40	15.8	21.037	NA	NA	NA	NA	NA	NA	NA	NA	2017-11-30	2	NA	NA	NA	NA
TZ1C1196	12	11/28/2018	ANTI-B	NIC-B	40	40	40	40	40	40	40	20.149	40	40	40	40	NA	NA	0	0	0	0	0	0	0	0	2017-11-30	2	-1.42	361	-0.69	361
TZ1C1196	12.5	12/14/2018	ANTI-B	NIC-B	40	40	40	40	40	40	40	23.958	40	40	40	40	NA	NA	NA	NA	NA	NA	NA	NA	NA	NA	2017-11-30	2	NA	NA	NA	NA
TZ1C1198	6	5/29/2018	ANTI-B	NIC-B	40	40	40	40	40	40	40	16.818	40	40	40	40	14.048	22.244	1	0	0	0	1	0	0	0	2017-11-30	1	-0.69	180	-2.29	180
TZ1C1198	6.5	6/13/2018	ANTI-B	NIC-B	40	40	40	40	40	40	40	19.583	40	40	40	40	15.166	20.555	NA	NA	NA	NA	NA	NA	NA	NA	2017-11-30	1	NA	NA	NA	NA
TZ1C1198	12	11/28/2018	ANTI-B	NIC-B	40	40	40	40	40	40	40	22.674	40	19.921	40	40	NA	NA	0	0	0	0	0	0	0	0	2017-11-30	1	-1.53	362	-1.36	362
TZ1C1198	12.5	12/13/2018	ANTI-B	NIC-B	40	40	40	40	40	40	40	26.303	40	19.415	40	40	NA	NA	NA	NA	NA	NA	NA	NA	NA	NA	2017-11-30	1	NA	NA	NA	NA
TZ1C1198	18	7/31/2019	ANTI-B	NIC-B	40	32.783	34.255	40	40	40	40	30.976	40	40	40	40	27.875	32.293	0	0	0	0	0	0	0	0	2017-11-30	1	-1.47	607	-1.12	607
TZ1C1199	6	5/21/2018	ANTI-A	NIC-A	40	40	40	40	40	20.665	40	20.333	33.927	35	40	40	NA	NA	0	0	0	0	0	0	0	0	2017-11-25	1	-0.54	174	-0.21	174
TZ1C1199	6.5	6/5/2018	ANTI-A	NIC-A	40	40	40	40	40	28.828	40	19.131	32.747	35	40	40	19.974	24.547	NA	NA	NA	NA	NA	NA	NA	NA	2017-11-25	1	NA	NA	NA	NA
TZ1C1199	12	11/28/2018	ANTI-A	NIC-A	40	40	40	40	40	40	40	22.538	40	25.49	40	40	NA	NA	0	0	0	0	0	0	0	0	2017-11-25	1	-1.17	366	-0.84	366
TZ1C1199	12.5	12/14/2018	ANTI-A	NIC-A	40	40	40	40	40	29.09	40	35.421	40	35.665	31.582	40	NA	NA	NA	NA	NA	NA	NA	NA	NA	NA	2017-11-25	1	NA	NA	NA	NA
TZ1C1199	18	8/2/2019	ANTI-A	NIC-A	40	40	40	40	40	40	40	27.166	40	31.358	31.344	32.596	22.506	28.055	0	0	0	0	0	0	0	0	2017-11-25	1	-1.73	615	-1.8	615
TZ1C1199	18	8/3/2019	ANTI-A	NIC-A	40	40	35.295	40	20.747	40	40	35.987	40	34.815	40	40	25.037	29.219	0	0	0	0	0	0	0	0	2017-11-25	1	-1.73	615	-1.8	615
TZ1C1200	6	6/4/2018	ANTI-B	NIC-A	29.614	40	40	40	40	32.363	40	23.101	40	26.778	22.605	40	NA	NA	0	0	0	0	0	0	0	0	2017-12-03	1	-0.93	180	-0.35	180
TZ1C1200	6.5	6/19/2018	ANTI-B	NIC-A	40	40	40	40	40	40	40	25.75	40	34.114	24.056	40	21.317	24.15	NA	NA	NA	NA	NA	NA	NA	NA	2017-12-03	1	NA	NA	NA	NA
TZ1C1200	12	11/30/2018	ANTI-B	NIC-A	40	29.715	40	30.797	40	40	40	28.358	40	26.735	40	40	NA	NA	0	0	0	0	0	0	0	0	2017-12-03	1	-1.95	362	-1.13	362
TZ1C1200	12.5	12/14/2018	ANTI-B	NIC-A	40	40	32.038	31.762	40	40	40	40	36.675	40	40	40	NA	NA	NA	NA	NA	NA	NA	NA	NA	NA	2017-12-03	1	NA	NA	NA	NA
TZ1C1200	18	8/5/2019	ANTI-B	NIC-A	40	28.441	40	40	40	40	40	25.43	40	40	33.102	40	21.757	34.97	0	0	0	0	0	0	0	0	2017-12-03	1	-2.03	609	-1.77	609
TZ1C1201	6	6/5/2018	ANTI-B	NIC-A	40	40	40	40	40	31.282	40	21.696	40	40	40	40	NA	NA	0	0	0	0	0	0	0	0	2017-12-06	1	-2.1	180	-2.29	180
TZ1C1201	6.5	6/19/2018	ANTI-B	NIC-A	33.263	40	40	40	40	40	40	28.62	40	22.574	40	40	20.863	22.988	NA	NA	NA	NA	NA	NA	NA	NA	2017-12-06	1	NA	NA	NA	NA
TZ1C1201	12	12/4/2018	ANTI-B	NIC-A	40	34.121	40	34.139	40	40	40	40	40	40	40	40	31.228	26.552	0	0	0	0	0	0	0	0	2017-12-06	1	-1.44	362	-1.7	362
TZ1C1201	12.5	12/20/2018	ANTI-B	NIC-A	40	40	31.528	40	40	40	40	25.061	40	23.775	40	33.417	NA	NA	NA	NA	NA	NA	NA	NA	NA	NA	2017-12-06	1	NA	NA	NA	NA
TZ1C1201	18	7/29/2019	ANTI-B	NIC-A	40	36.393	40	40	40	40	40	40	40	40	30.956	40	40	31.014	0	0	0	0	0	0	0	0	2017-12-06	1	-3.19	600	-1.76	600
TZ1C1202	6	5/25/2018	ANTI-B	NIC-A	40	27.977	40	40	40	40	40	40	40	40	40	40	NA	NA	1	1	0	0	0	0	0	0	2017-11-28	1	-1.58	178	-0.59	178
TZ1C1202	6.5	6/12/2018	ANTI-B	NIC-A	40	40	40	40	40	40	40	33.355	40	40	40	40	26.634	22.279	NA	NA	NA	NA	NA	NA	NA	NA	2017-11-28	1	NA	NA	NA	NA
TZ1C1202	12	11/23/2018	ANTI-B	NIC-A	13.845	40	22.089	40	18.729	40	40	30.348	40	25.662	40	32.961	NA	NA	0	0	0	0	0	0	0	0	2017-11-28	1	0.21	359	-0.22	359
TZ1C1202	12.5	12/13/2018	ANTI-B	NIC-A	34.882	40	32.016	40	17.687	NA	40	34.651	40	40	27.789	40	NA	NA	NA	NA	NA	NA	NA	NA	NA	NA	2017-11-28	1	NA	NA	NA	NA
TZ1C1202	18	8/1/2019	ANTI-B	NIC-A	40	40	40	40	16.77	40	40	34.002	40	34.857	40	40	40	26.989	0	0	0	0	0	0	0	0	2017-11-28	1	-1.16	611	-0.7	611
TZ1C1203	6	6/7/2018	ANTI-A	NIC-B	40	40	40	40	40	32.039	40	22.748	40	20.101	40	40	NA	NA	0	0	0	0	0	0	0	0	2017-12-06	1	-1.68	182	-1.37	182
TZ1C1203	6.5	6/27/2018	ANTI-A	NIC-B	24.275	NA	NA	NA	NA	NA	NA	NA	NA	NA	NA	NA	NA	NA	NA	NA	NA	NA	NA	NA	NA	NA	2017-12-06	1	NA	NA	NA	NA
TZ1C1203	12	12/4/2018	ANTI-A	NIC-B	34.354	30.25	40	40	24.025	40	40	36.219	35.478	33.857	40	40	NA	NA	1	0	0	0	0	1	0	0	2017-12-06	1	-1.11	362	-0.41	362
TZ1C1203	12.5	12/20/2018	ANTI-A	NIC-B	40	40	40	20.693	32.415	40	40	40	40	40	40	40	NA	NA	NA	NA	NA	NA	NA	NA	NA	NA	2017-12-06	1	NA	NA	NA	NA
TZ1C1203	18	9/12/2019	ANTI-A	NIC-B	40	40	40	40	26.834	40	40	40	40	40	40	35.263	30.645	26.97	0	0	0	0	0	0	0	0	2017-12-06	1	-2.88	645	-1.2	645
TZ1C1204	6	6/11/2018	ANTI-B	NIC-B	40	40	40	40	40	40	40	31.493	40	40	40	40	18.893	22.975	1	0	0	0	1	0	0	0	2017-12-02	2	-1.98	178	0.22	178
TZ1C1204	6	5/30/2018	ANTI-B	NIC-B	40	23.889	40	40	40	36.969	40	23.082	33.848	35	40	40	NA	NA	1	0	0	0	1	0	0	0	2017-12-02	2	-1.98	178	0.22	178
TZ1C1204	12	11/27/2018	ANTI-B	NIC-B	40	36.079	35.735	40	40	40	25.101	20.129	40	40	27.312	40	NA	NA	0	0	0	0	0	0	0	0	2017-12-02	2	-3.03	359	-1.25	359
TZ1C1204	12.5	12/9/2018	ANTI-B	NIC-B	40	40	25.928	40	40	40	40	35.705	40	40	40	40	NA	NA	NA	NA	NA	NA	NA	NA	NA	NA	2017-12-02	2	NA	NA	NA	NA
TZ1C1205	6	5/30/2018	ANTI-B	NIC-A	40	40	40	40	40	40	40	20.669	21.994	35	40	40	NA	NA	0	0	0	0	0	0	0	0	2017-12-02	1	-1.14	179	-1.43	179
TZ1C1205	6.5	6/27/2018	ANTI-B	NIC-A	40	40	40	40	40	34.808	40	17.02	40	28.336	40	40	14.048	24.204	NA	NA	NA	NA	NA	NA	NA	NA	2017-12-02	1	NA	NA	NA	NA
TZ1C1205	12	11/29/2018	ANTI-B	NIC-A	40	40	40	40	40	40	29.427	32.53	23.287	35	40	32.519	NA	NA	0	0	0	0	0	0	0	0	2017-12-02	1	-2.57	361	-1.66	361
TZ1C1205	12.5	12/13/2018	ANTI-B	NIC-A	40	40	40	40	40	40	40	32.469	33.537	35	40	33.831	NA	NA	NA	NA	NA	NA	NA	NA	NA	NA	2017-12-02	1	NA	NA	NA	NA
TZ1C1205	18	8/1/2019	ANTI-B	NIC-A	40	40	40	40	15.133	40	40	29.826	40	40	40	40	29.894	30.939	0	0	0	0	0	0	0	0	2017-12-02	1	-2.71	606	-1.5	606
TZ1C1206	6	6/5/2018	ANTI-B	NIC-B	40	40	40	40	40	40	40	32.403	40	40	19.901	40	NA	NA	0	0	0	0	0	0	0	0	2017-12-07	2	-0.68	179	-1.04	179
TZ1C1206	6.5	6/19/2018	ANTI-B	NIC-B	40	40	40	40	40	40	40	33.689	40	33.217	30.742	40	16.938	24.491	NA	NA	NA	NA	NA	NA	NA	NA	2017-12-07	2	NA	NA	NA	NA
TZ1C1206	12	12/3/2018	ANTI-B	NIC-B	40	40	35.638	40	40	40	40	40	40	40	40	40	NA	NA	0	0	0	0	0	0	0	0	2017-12-07	2	-0.72	361	-0.89	361
TZ1C1206	12.5	12/20/2018	ANTI-B	NIC-B	40	40	40	40	40	40	40	30.381	30.875	35	40	40	NA	NA	NA	NA	NA	NA	NA	NA	NA	NA	2017-12-07	2	NA	NA	NA	NA
TZ1C1206	18	7/29/2019	ANTI-B	NIC-B	40	40	40	40	40	40	40	20.134	40	40	40	40	19.404	24.657	0	0	0	0	0	0	0	0	2017-12-07	2	-1.87	599	-1.63	599
TZ1C1207	6	6/7/2018	ANTI-B	NIC-A	33.453	22.198	40	40	17.462	40	40	17.414	40	31.186	40	40	NA	NA	0	0	0	0	0	0	0	0	2017-12-06	2	-1.94	180	-1.68	180
TZ1C1207	6.5	6/21/2018	ANTI-B	NIC-A	40	40	40	40	40	40	40	29.971	40	34.18	40	40	19.273	21.431	NA	NA	NA	NA	NA	NA	NA	NA	2017-12-06	2	NA	NA	NA	NA
TZ1C1207	12	12/3/2018	ANTI-B	NIC-A	40	40	40	40	40	40	40	40	40	21.619	40	40	NA	NA	0	0	0	0	0	0	0	0	2017-12-06	2	-2.68	362	-1.44	362
TZ1C1207	12.5	12/17/2018	ANTI-B	NIC-A	40	40	40	40	40	40	40	40	40	40	40	40	NA	NA	NA	NA	NA	NA	NA	NA	NA	NA	2017-12-06	2	NA	NA	NA	NA
TZ1C1207	18	7/29/2019	ANTI-B	NIC-A	40	40	40	40	40	40	40	40	40	26.238	40	40	40	24.511	0	0	0	0	0	0	0	0	2017-12-06	2	-2.14	600	-1.77	600
TZ1C1208	6	6/12/2018	ANTI-A	NIC-B	40	40	40	40	40	40	40	28.013	40	18.247	40	40	18.442	20.467	0	0	0	0	0	0	0	0	2017-12-01	2	-0.59	175	-0.47	175
TZ1C1208	6	5/25/2018	ANTI-A	NIC-B	40	40	40	40	40	40	40	19.694	36.547	32.792	40	40	16.796	23.223	0	0	0	0	0	0	0	0	2017-12-01	2	-0.59	175	-0.47	175
TZ1C1208	12	12/4/2018	ANTI-A	NIC-B	40	40	40	40	16.968	40	40	40	40	40	40	40	NA	NA	1	0	0	1	0	0	0	0	2017-12-01	2	NA	NA	-0.12	364
TZ1C1208	12.5	12/18/2018	ANTI-A	NIC-B	40	40	40	40	28.039	40	40	32.324	25.377	35	40	40	NA	NA	NA	NA	NA	NA	NA	NA	NA	NA	2017-12-01	2	NA	NA	NA	NA
TZ1C1208	18	8/10/2019	ANTI-A	NIC-B	40	40	40	40	40	40	40	40	40	34.123	40	33.597	21.907	24.072	0	0	0	0	0	0	0	0	2017-12-01	2	-0.65	617	-0.31	617
TZ1C1209	6	6/5/2018	ANTI-B	NIC-B	40	40	40	40	40	22.347	40	40	40	40	40	40	NA	NA	0	0	0	0	0	0	0	0	2017-12-09	2	-2.43	178	-1.58	178
TZ1C1209	6.5	6/20/2018	ANTI-B	NIC-B	40	40	40	40	40	29.302	40	26.197	40	35.389	40	40	21.414	20.905	NA	NA	NA	NA	NA	NA	NA	NA	2017-12-09	2	NA	NA	NA	NA
TZ1C1209	12	12/5/2018	ANTI-B	NIC-B	40	40	40	40	40	40	40	40	40	40	40	40	NA	NA	0	0	0	0	0	0	0	0	2017-12-09	2	-2.26	360	-2.01	360
TZ1C1209	12.5	12/19/2018	ANTI-B	NIC-B	40	40	40	40	40	31.573	40	40	40	25.995	40	40	NA	NA	NA	NA	NA	NA	NA	NA	NA	NA	2017-12-09	2	NA	NA	NA	NA
TZ1C1209	18	7/31/2019	ANTI-B	NIC-B	40	40	40	40	40	NA	33.007	26.105	40	40	40	40	22.748	26.122	0	0	0	0	0	0	0	0	2017-12-09	2	-3.46	598	-2.13	598
TZ1C1210	6	5/30/2018	ANTI-B	NIC-A	40	40	40	40	40	40	40	20.404	40	40	40	40	NA	NA	0	0	0	0	0	0	0	0	2017-12-05	2	-1.47	175	0.57	175
TZ1C1210	6.5	6/13/2018	ANTI-B	NIC-A	40	40	40	40	34.895	40	40	31.348	40	40	40	40	17.696	21.622	NA	NA	NA	NA	NA	NA	NA	NA	2017-12-05	2	NA	NA	NA	NA
TZ1C1210	12	12/6/2018	ANTI-B	NIC-A	40	40	40	40	14.842	40	40	40	40	29.272	40	40	NA	NA	0	0	0	0	0	0	0	0	2017-12-05	2	-1.15	364	-0.41	364
TZ1C1210	12.5	12/20/2018	ANTI-B	NIC-A	40	40	40	40	15.53	40	40	25.559	40	32.424	40	40	NA	NA	NA	NA	NA	NA	NA	NA	NA	NA	2017-12-05	2	NA	NA	NA	NA
TZ1C1210	18	7/31/2019	ANTI-B	NIC-A	40	40	40	40	40	35.257	40	28.689	40	31.817	40	40	23.541	24.766	0	0	0	0	0	0	0	0	2017-12-05	2	-2.49	602	-0.98	602
TZ1C1211	6	6/7/2018	ANTI-B	NIC-B	40	40	40	40	40	26.05	40	27.016	40	40	40	40	NA	NA	1	0	0	0	1	0	0	0	2017-12-11	2	-0.63	177	-0.38	177
TZ1C1212	6	5/30/2018	ANTI-B	NIC-A	40	40	40	40	40	30.448	40	18.543	40	40	33.848	40	NA	NA	1	0	0	0	1	0	0	0	2017-12-04	1	0.34	176	1.26	176
TZ1C1212	6.5	6/13/2018	ANTI-B	NIC-A	40	40	40	40	40	40	40	23.429	40	40	40	40	19.008	20.66	NA	NA	NA	NA	NA	NA	NA	NA	2017-12-04	1	NA	NA	NA	NA
TZ1C1212	12	11/27/2018	ANTI-B	NIC-A	40	40	40	40	40	40	40	29.329	40	26.184	30.248	40	NA	NA	0	0	0	0	0	0	0	0	2017-12-04	1	0.23	358	1.26	358
TZ1C1212	12.5	12/12/2018	ANTI-B	NIC-A	40	40	40	28.874	40	40	40	32.709	36.022	40	40	40	NA	NA	NA	NA	NA	NA	NA	NA	NA	NA	2017-12-04	1	NA	NA	NA	NA
TZ1C1212	18	8/1/2019	ANTI-B	NIC-A	40	40	40	40	40	40	40	24.958	18.897	35	40	30.867	20.064	21.266	0	0	0	0	0	0	0	0	2017-12-04	1	-0.72	603	0.1	603
TZ1C1213	6	5/29/2018	ANTI-B	NIC-A	40	40	40	40	40	40	40	19.533	23.016	35	40	40	NA	NA	0	0	0	0	0	0	0	0	2017-12-03	2	-0.94	177	-0.15	177
TZ1C1213	6.5	6/11/2018	ANTI-B	NIC-A	NA	NA	NA	NA	NA	40	NA	NA	NA	NA	NA	NA	22.041	24.823	NA	NA	NA	NA	NA	NA	NA	NA	2017-12-03	2	NA	NA	NA	NA
TZ1C1213	12	12/4/2018	ANTI-B	NIC-A	40	35.838	40	40	13.387	40	40	34.124	35.486	28.188	40	40	NA	NA	0	0	0	0	0	0	0	0	2017-12-03	2	-0.78	365	0.17	365
TZ1C1213	12.5	12/17/2018	ANTI-B	NIC-A	40	40	40	40	16.045	40	40	25.722	40	40	40	40	NA	NA	NA	NA	NA	NA	NA	NA	NA	NA	2017-12-03	2	NA	NA	NA	NA
TZ1C1213	18	7/9/2019	ANTI-B	NIC-A	40	40	40	40	15.674	40	29.736	40	21.186	35	25.071	40	35.192	21.195	0	0	0	0	0	0	0	0	2017-12-03	2	-2.65	583	-0.43	583
TZ1C1214	6	5/29/2018	ANTI-B	NIC-B	40	40	40	40	40	40	40	24.155	40	28.603	19.485	40	NA	NA	0	0	0	0	0	0	0	0	2017-11-30	1	-2.07	179	-1.85	179
TZ1C1214	6.5	6/11/2018	ANTI-B	NIC-B	40	40	40	40	40	40	40	20.937	40	29.575	40	40	16.926	23.154	NA	NA	NA	NA	NA	NA	NA	NA	2017-11-30	1	NA	NA	NA	NA
TZ1C1214	12	11/27/2018	ANTI-B	NIC-B	40	40	30.417	40	11.235	40	40	40	40	40	40	40	NA	NA	1	1	0	0	0	0	0	0	2017-11-30	1	-1.09	361	-0.11	361
TZ1C1214	12.5	12/14/2018	ANTI-B	NIC-B	40	40	40	40	18.205	40	40	25.693	37.07	40	40	34.261	NA	NA	NA	NA	NA	NA	NA	NA	NA	NA	2017-11-30	1	NA	NA	NA	NA
TZ1C1214	18	7/29/2019	ANTI-B	NIC-B	40	40	40	33.839	24.287	40	40	31.008	40	34.225	40	40	29.754	28.585	0	0	0	0	0	0	0	0	2017-11-30	1	-1.11	606	-0.32	606
TZ1C1215	6	5/29/2018	ANTI-A	NIC-B	40	40	40	40	40	40	40	16.186	40	40	40	40	NA	NA	0	0	0	0	0	0	0	0	2017-12-04	1	-1.04	175	-0.03	175
TZ1C1215	6.5	7/4/2018	ANTI-A	NIC-B	40	40	40	40	40	40	40	21.532	40	40	40	31.109	17.433	21.227	NA	NA	NA	NA	NA	NA	NA	NA	2017-12-04	1	NA	NA	NA	NA
TZ1C1215	12	12/3/2018	ANTI-A	NIC-B	40	33.187	40	40	40	40	40	40	40	28.76	40	40	30.971	30.375	0	0	0	0	0	0	0	0	2017-12-04	1	-2.4	364	-0.63	364
TZ1C1215	12.5	12/17/2018	ANTI-A	NIC-B	40	32.506	40	40	40	40	40	22.973	40	40	40	40	NA	NA	NA	NA	NA	NA	NA	NA	NA	NA	2017-12-04	1	NA	NA	NA	NA
TZ1C1215	18	7/31/2019	ANTI-A	NIC-B	40	40	40	40	40	40	40	22.593	40	40	40	32.997	21.201	28.561	0	0	0	0	0	0	0	0	2017-12-04	1	-2.14	602	-0.85	602
TZ1C1216	6	6/12/2018	ANTI-A	NIC-A	40	40	40	40	40	NA	40	40	40	40	40	40	40	25.268	1	0	0	0	1	0	0	0	2017-12-10	1	-1.16	180	-1.02	180
TZ1C1216	6.5	7/20/2018	ANTI-A	NIC-A	40	40	40	40	40	36.283	23.773	25.927	37.584	40	40	40	NA	NA	NA	NA	NA	NA	NA	NA	NA	NA	2017-12-10	1	NA	NA	NA	NA
TZ1C1217	6	6/7/2018	ANTI-A	NIC-A	40	40	40	40	40	20.984	40	40	40	40	40	40	NA	NA	0	0	0	0	0	0	0	0	2017-12-14	1	-0.57	175	-0.28	175
TZ1C1217	12	12/13/2018	ANTI-A	NIC-A	40	40	40	40	40	40	40	20.68	40	40	40	32.299	NA	NA	0	0	0	0	0	0	0	0	2017-12-14	1	-0.29	364	-0.34	364
TZ1C1217	12.5	12/27/2018	ANTI-A	NIC-A	40	40	40	40	40	40	40	28.084	40	40	40	40	NA	NA	NA	NA	NA	NA	NA	NA	NA	NA	2017-12-14	1	NA	NA	NA	NA
TZ1C1217	18	8/1/2019	ANTI-A	NIC-A	40	40	40	34.578	40	40	40	40	40	40	40	40	40	29.37	0	0	0	0	0	0	0	0	2017-12-14	1	-0.42	595	-0.54	595
TZ1C1218	6	6/12/2018	ANTI-B	NIC-B	40	40	40	40	40	27.598	40	25.806	40	40	40	40	25.351	21.045	0	0	0	0	0	0	0	0	2017-12-12	1	-1.68	182	-0.9	182
TZ1C1218	6.5	6/26/2018	ANTI-B	NIC-B	40	40	40	40	40	30.016	40	25.785	40	40	40	40	21.529	22.774	NA	NA	NA	NA	NA	NA	NA	NA	2017-12-12	1	NA	NA	NA	NA
TZ1C1218	12	12/11/2018	ANTI-B	NIC-B	40	28.019	40	40	40	31.642	40	40	40	40	40	40	NA	NA	0	0	0	0	0	0	0	0	2017-12-12	1	-0.72	364	-0.33	364
TZ1C1218	12.5	12/27/2018	ANTI-B	NIC-B	40	40	40	40	40	40	40	30.175	25.077	35	40	40	NA	NA	NA	NA	NA	NA	NA	NA	NA	NA	2017-12-12	1	NA	NA	NA	NA
TZ1C1218	18	7/31/2019	ANTI-B	NIC-B	40	31.572	35.618	40	40	40	40	40	40	40	40	40	27.436	28.135	0	0	0	0	0	0	0	0	2017-12-12	1	-1.71	595	-1.25	595
TZ1C1219	6	6/1/2018	ANTI-B	NIC-A	40	40	40	40	40	33.297	40	24.939	40	40	40	40	NA	NA	1	0	0	0	1	0	0	0	2017-12-07	2	-2.36	175	-0.78	175
TZ1C1219	6	6/14/2018	ANTI-B	NIC-A	40	40	40	40	40	40	40	33.731	40	40	40	40	16.232	19.189	1	0	0	0	1	0	0	0	2017-12-07	2	-2.36	175	-0.78	175
TZ1C1219	12	12/11/2018	ANTI-B	NIC-A	40	40	40	40	40	38.877	40	26.72	40	20.191	40	40	NA	NA	0	0	0	0	0	0	0	0	2017-12-07	2	-1.94	365	-0.62	365
TZ1C1219	12.5	1/10/2019	ANTI-B	NIC-A	40	40	34.791	40	40	37.068	40	33.476	40	22.387	40	40	NA	NA	NA	NA	NA	NA	NA	NA	NA	NA	2017-12-07	2	NA	NA	NA	NA
TZ1C1219	18	8/3/2019	ANTI-B	NIC-A	40	40	40	40	21.715	40	40	28.324	40	40	40	40	40	27.573	0	0	0	0	0	0	0	0	2017-12-07	2	-2.49	602	-1.31	602
TZ1C1220	6	6/7/2018	ANTI-A	NIC-B	40	21.601	40	40	17.104	40	40	16.788	40	30.47	40	40	NA	NA	1	0	0	0	1	0	0	0	2017-12-11	2	-2.43	178	-3.6	178
TZ1C1220	6.5	6/27/2018	ANTI-A	NIC-B	40	40	40	40	23.742	40	40	20.908	40	40	40	40	27.894	27.21	NA	NA	NA	NA	NA	NA	NA	NA	2017-12-11	2	NA	NA	NA	NA
TZ1C1220	12	12/7/2018	ANTI-A	NIC-B	40	40	20.931	40	19.527	40	40	29.102	40	40	40	40	NA	NA	0	0	0	0	0	0	0	0	2017-12-11	2	-3.04	360	-3.41	360
TZ1C1220	12.5	12/28/2018	ANTI-A	NIC-B	40	29.734	28.393	40	19.933	40	40	24.003	40	23.481	40	40	NA	NA	NA	NA	NA	NA	NA	NA	NA	NA	2017-12-11	2	NA	NA	NA	NA
TZ1C1220	18	8/5/2019	ANTI-A	NIC-B	40	40	40	40	20.381	40	40	40	33.993	35	40	31.054	16.569	23.034	1	0	0	0	1	0	0	0	2017-12-11	2	-3.83	602	-3.02	602
TZ1C1222	6	6/13/2018	ANTI-A	NIC-B	23.158	29.619	40	40	40	40	40	24.289	40	40	40	40	19.556	22.383	1	0	1	0	0	0	0	0	2017-12-08	1	-0.72	181	-2.19	181
TZ1C1222	6.5	6/27/2018	ANTI-A	NIC-B	34.601	28.816	40	40	40	40	40	28.136	40	40	40	40	23.961	21.479	NA	NA	NA	NA	NA	NA	NA	NA	2017-12-08	1	NA	NA	NA	NA
TZ1C1222	12	12/6/2018	ANTI-A	NIC-B	40	29.71	40	40	40	40	26.993	30.477	40	35.338	40	40	NA	NA	0	0	0	0	0	0	0	0	2017-12-08	1	-1.75	363	-0.96	363
TZ1C1222	12.5	12/24/2018	ANTI-A	NIC-B	40	32.56	40	40	40	40	34.9	40	40	22.772	40	40	NA	NA	NA	NA	NA	NA	NA	NA	NA	NA	2017-12-08	1	NA	NA	NA	NA
TZ1C1222	18	8/12/2019	ANTI-A	NIC-B	40	31.408	40	40	40	34.525	24.607	30.168	40	40	40	40	23.061	26.637	0	0	0	0	0	0	0	0	2017-12-08	1	-1.15	610	-0.98	610
TZ1C1223	6	6/11/2018	ANTI-A	NIC-A	NA	NA	NA	NA	NA	NA	NA	NA	NA	NA	NA	NA	23.323	25.284	0	0	0	0	0	0	0	0	2017-12-11	2	-4.64	178	-3.02	178
TZ1C1223	6.5	6/28/2018	ANTI-A	NIC-A	40	27.084	40	40	40	40	40	40	40	40	40	40	19.784	25.998	NA	NA	NA	NA	NA	NA	NA	NA	2017-12-11	2	NA	NA	NA	NA
TZ1C1223	12	12/6/2018	ANTI-A	NIC-A	40	40	32.883	40	18.584	34.288	40	40	40	26.81	40	40	NA	NA	0	0	0	0	0	0	0	0	2017-12-11	2	-3.82	360	-2.26	360
TZ1C1223	12.5	12/24/2018	ANTI-A	NIC-A	40	40	33.193	40	20.718	40	40	40	32.26	35	40	40	NA	NA	NA	NA	NA	NA	NA	NA	NA	NA	2017-12-11	2	NA	NA	NA	NA
TZ1C1223	18	8/4/2019	ANTI-A	NIC-A	40	40	40	40	17.112	40	40	27.183	40	40	40	40	34.041	40	0	0	0	0	0	0	0	0	2017-12-11	2	-2.46	598	-1.73	598
TZ1C1224	6	6/18/2018	ANTI-B	NIC-A	40	40	40	40	40	40	40	40	40	40	40	40	20.384	26.215	0	0	0	0	0	0	0	0	2017-12-13	1	-0.23	180	-1.76	180
TZ1C1224	6.5	7/16/2018	ANTI-B	NIC-A	40	40	40	40	40	40	40	40	40	40	40	40	21.351	22.867	NA	NA	NA	NA	NA	NA	NA	NA	2017-12-13	1	NA	NA	NA	NA
TZ1C1225	6	6/5/2018	ANTI-A	NIC-A	33.87	40	40	40	40	31.279	40	26.959	40	40	40	40	NA	NA	0	0	0	0	0	0	0	0	2017-12-01	1	0.19	182	-1.22	182
TZ1C1225	6.5	6/27/2018	ANTI-A	NIC-A	26.351	34.33	40	40	40	40	40	18.964	33.238	35	40	40	40	40	NA	NA	NA	NA	NA	NA	NA	NA	2017-12-01	1	NA	NA	NA	NA
TZ1C1225	12	11/28/2018	ANTI-A	NIC-A	40	40	40	40	40	40	30.015	40	40	40	40	33.251	NA	NA	0	0	0	0	0	0	0	0	2017-12-01	1	-0.65	360	-1.79	360
TZ1C1225	12.5	12/14/2018	ANTI-A	NIC-A	40	27.181	40	40	40	40	22.577	21.056	40	40	40	40	NA	NA	NA	NA	NA	NA	NA	NA	NA	NA	2017-12-01	1	NA	NA	NA	NA
TZ1C1225	18	7/30/2019	ANTI-A	NIC-A	40	31.079	40	40	23.289	40	40	32.488	40	40	40	40	40	40	0	0	0	0	0	0	0	0	2017-12-01	1	-2.88	605	-2.05	605
TZ1C1226	6	6/12/2018	ANTI-B	NIC-A	40	40	40	40	40	21.542	40	20.861	40	40	40	40	23.193	23.679	0	0	0	0	0	0	0	0	2017-12-11	1	-3.95	179	-0.34	179
TZ1C1226	6.5	6/27/2018	ANTI-B	NIC-A	40	40	40	40	40	24.612	40	21.218	40	40	40	33.55	19.8	24.695	NA	NA	NA	NA	NA	NA	NA	NA	2017-12-11	1	NA	NA	NA	NA
TZ1C1226	12	12/11/2018	ANTI-B	NIC-A	40	23.948	29.482	40	22.426	32.893	24.322	30.61	25.954	35	27.628	29.877	NA	NA	0	0	0	0	0	0	0	0	2017-12-11	1	-1.56	364	-0.23	364
TZ1C1226	12.5	1/4/2019	ANTI-B	NIC-A	40	35.126	40	24.164	21.815	40	40	28.845	40	21.697	24.229	40	23.651	23.993	NA	NA	NA	NA	NA	NA	NA	NA	2017-12-11	1	NA	NA	NA	NA
TZ1C1226	18	8/3/2019	ANTI-B	NIC-A	40	40	40	40	26.809	40	40	40	40	40	28.125	40	40	22.346	0	0	0	0	0	0	0	0	2017-12-11	1	-2.82	599	-0.23	599
TZ1C1227	6	5/31/2018	ANTI-B	NIC-A	40	40	40	40	40	40	40	32.863	40	40	28.538	40	NA	NA	1	0	0	0	1	0	0	0	2017-12-06	1	-1.53	176	0.52	176
TZ1C1227	6.5	6/11/2018	ANTI-B	NIC-A	40	40	40	40	40	40	40	33.782	32.368	35	40	31.543	NA	NA	NA	NA	NA	NA	NA	NA	NA	NA	2017-12-06	1	NA	NA	NA	NA
TZ1C1227	12	12/6/2018	ANTI-B	NIC-A	40	26.039	33.353	40	40	40	40	35.877	40	40	40	40	NA	NA	1	0	0	0	0	1	0	0	2017-12-06	1	-0.31	365	0.51	365
TZ1C1227	12.5	12/20/2018	ANTI-B	NIC-A	40	33.931	40	32.991	40	40	40	26.958	33.212	35	28.791	40	NA	NA	NA	NA	NA	NA	NA	NA	NA	NA	2017-12-06	1	NA	NA	NA	NA
TZ1C1227	18	8/2/2019	ANTI-B	NIC-A	40	25.208	40	40	27.254	40	24.133	31.197	40	32.286	40	40	29.506	30.373	0	0	0	0	0	0	0	0	2017-12-06	1	-1.79	603	-0.17	603
TZ1C1229	6	6/8/2018	ANTI-A	NIC-A	40	40	40	40	40	40	40	17.858	40	40	40	40	NA	NA	0	0	0	0	0	0	0	0	2017-12-11	1	-1.14	179	-1.07	179
TZ1C1229	6.5	6/26/2018	ANTI-A	NIC-A	40	23.532	40	40	40	40	40	33.029	40	40	40	40	14.617	33.929	NA	NA	NA	NA	NA	NA	NA	NA	2017-12-11	1	NA	NA	NA	NA
TZ1C1229	12	12/10/2018	ANTI-A	NIC-A	40	40	35.98	40	40	36.754	31.54	40	40	40	40	40	NA	NA	0	0	0	0	0	0	0	0	2017-12-11	1	-2.78	361	-2.15	361
TZ1C1229	12.5	12/29/2018	ANTI-A	NIC-A	40	40	40	35.633	40	40	40	40	40	40	40	40	29.807	28.97	NA	NA	NA	NA	NA	NA	NA	NA	2017-12-11	1	NA	NA	NA	NA
TZ1C1229	18	8/3/2019	ANTI-A	NIC-A	40	36.358	40	40	40	25.732	40	34.266	40	40	40	40	25.901	24.418	1	0	0	0	1	0	0	0	2017-12-11	1	-2.48	600	-1.54	600
TZ1C1230	6	6/8/2018	ANTI-A	NIC-A	32.865	40	40	40	33.378	18.922	40	30.558	40	40	40	40	NA	NA	1	0	0	0	0	1	0	0	2017-12-10	1	-1.63	180	-0.56	180
TZ1C1230	12	12/7/2018	ANTI-A	NIC-A	40	32.062	31.327	40	40	40	27.35	22.21	31.04	35	40	40	NA	NA	0	0	0	0	0	0	0	0	2017-12-10	1	0.16	362	-0.12	362
TZ1C1230	12.5	12/31/2018	ANTI-A	NIC-A	40	29.389	35.759	40	40	40	40	40	40	27.908	27.697	40	NA	NA	NA	NA	NA	NA	NA	NA	NA	NA	2017-12-10	1	NA	NA	NA	NA
TZ1C1230	18	8/5/2019	ANTI-A	NIC-A	40	34.776	31.845	33.374	40	40	40	25.743	40	40	32.587	40	23.96	26.907	0	0	0	0	0	0	0	0	2017-12-10	1	-1.4	600	-0.4	600
TZ1C1231	6	6/21/2018	ANTI-A	NIC-B	40	27.03	40	40	40	40	40	19.153	29.602	35	40	40	15.525	21.07	0	0	0	0	0	0	0	0	2017-12-17	1	-2.24	186	-0.44	186
TZ1C1231	6.5	7/12/2018	ANTI-A	NIC-B	40	40	40	40	40	40	40	14.721	40	40	40	40	14.955	21.051	NA	NA	NA	NA	NA	NA	NA	NA	2017-12-17	1	NA	NA	NA	NA
TZ1C1231	12	12/19/2018	ANTI-A	NIC-B	40	40	40	25.881	40	40	40	23.861	40	30.104	31.122	30.925	NA	NA	0	0	0	0	0	0	0	0	2017-12-17	1	-1.51	361	-0.76	361
TZ1C1231	12.5	1/2/2019	ANTI-A	NIC-B	40	40	40	30.373	40	40	40	22.29	40	40	40	40	NA	NA	NA	NA	NA	NA	NA	NA	NA	NA	2017-12-17	1	NA	NA	NA	NA
TZ1C1231	18	8/5/2019	ANTI-A	NIC-B	40	40	30.544	40	16.782	40	40	34.893	40	34.702	40	40	29.316	30.699	0	0	0	0	0	0	0	0	2017-12-17	1	-2.76	592	-2.49	592
TZ1C1232	6	6/12/2018	ANTI-A	NIC-A	40	40	40	40	40	40	40	18.095	40	40	40	40	15.34	27.583	0	0	0	0	0	0	0	0	2017-12-16	2	-1.08	177	-1.96	177
TZ1C1232	6.5	6/27/2018	ANTI-A	NIC-A	19.041	40	40	40	40	40	40	19.069	40	40	40	40	21.911	25.971	NA	NA	NA	NA	NA	NA	NA	NA	2017-12-16	2	NA	NA	NA	NA
TZ1C1232	12	12/10/2018	ANTI-A	NIC-A	40	40	40	40	40	36.907	40	27.05	40	19.958	40	29.553	NA	NA	0	0	0	0	0	0	0	0	2017-12-16	2	-2.64	359	-1.42	359
TZ1C1232	12.5	12/27/2018	ANTI-A	NIC-A	40	28.537	40	40	40	40	40	18.294	36.6	24.206	40	40	NA	NA	NA	NA	NA	NA	NA	NA	NA	NA	2017-12-16	2	NA	NA	NA	NA
TZ1C1232	18	8/2/2019	ANTI-A	NIC-A	40	40	40	40	40	40	40	36.925	40	40	40	40	23.16	27.632	0	0	0	0	0	0	0	0	2017-12-16	2	-2.38	590	-1.14	590
TZ1C1233	6	6/11/2018	ANTI-B	NIC-B	NA	40	40	40	40	32.233	40	32.872	40	40	40	40	40	22.341	0	0	0	0	0	0	0	0	2017-12-15	2	-1.1	178	0.29	178
TZ1C1233	6.5	6/27/2018	ANTI-B	NIC-B	28.024	NA	NA	NA	NA	NA	NA	NA	NA	NA	NA	NA	NA	NA	NA	NA	NA	NA	NA	NA	NA	NA	2017-12-15	2	NA	NA	NA	NA
TZ1C1233	12	12/11/2018	ANTI-B	NIC-B	40	40	40	40	40	25.121	40	35.123	40	40	40	40	NA	NA	0	0	0	0	0	0	0	0	2017-12-15	2	-1.09	360	-0.09	360
TZ1C1233	12.5	12/27/2018	ANTI-B	NIC-B	40	40	40	40	40	40	40	40	40	30.091	40	40	NA	NA	NA	NA	NA	NA	NA	NA	NA	NA	2017-12-15	2	NA	NA	NA	NA
TZ1C1233	18	7/30/2019	ANTI-B	NIC-B	40	40	40	40	40	40	40	21.168	40	40	40	40	26.953	23.989	0	0	0	0	0	0	0	0	2017-12-15	2	-2.06	591	-2.67	591
TZ1C1234	6	6/14/2018	ANTI-B	NIC-B	40	40	40	40	40	34.855	40	40	17.319	35	40	40	28.491	28.599	0	0	0	0	0	0	0	0	2017-12-15	1	-4.39	178	-2.17	178
TZ1C1234	6.5	6/28/2018	ANTI-B	NIC-B	40	29.658	40	40	40	40	40	20.314	40	40	40	40	18.677	26.648	NA	NA	NA	NA	NA	NA	NA	NA	2017-12-15	1	NA	NA	NA	NA
TZ1C1234	12	12/11/2018	ANTI-B	NIC-B	40	23.103	40	40	32.532	32.071	40	29.066	40	28.769	27.252	40	NA	NA	1	0	0	0	0	1	0	0	2017-12-15	1	-4.03	360	-1.67	360
TZ1C1234	12.5	1/4/2019	ANTI-B	NIC-B	40	40	40	40	24	40	40	32.997	40	35.782	30.141	40	NA	NA	NA	NA	NA	NA	NA	NA	NA	NA	2017-12-15	1	NA	NA	NA	NA
TZ1C1234	18	8/14/2019	ANTI-B	NIC-B	40	40	31.144	40	13.196	40	40	34.37	31.62	35	29.039	40	24.404	27.011	0	0	0	0	0	0	0	0	2017-12-15	1	-5.03	606	-1.66	606
TZ1C1235	6	6/14/2018	ANTI-B	NIC-A	40	30.247	40	40	40	40	40	18.279	40	31.883	40	40	19.405	20.015	1	0	0	0	1	0	0	0	2017-12-15	1	-5.37	180	-3.95	180
TZ1C1235	6.5	7/4/2018	ANTI-B	NIC-A	40	40	40	40	40	40	40	31.801	40	30.492	40	40	20.394	17.632	NA	NA	NA	NA	NA	NA	NA	NA	2017-12-15	1	NA	NA	NA	NA
TZ1C1235	12	12/12/2018	ANTI-B	NIC-A	40	40	40	40	17.523	40	40	40	40	40	40	40	NA	NA	0	0	0	0	0	0	0	0	2017-12-15	1	-3.59	362	-1.68	362
TZ1C1235	12.5	12/27/2018	ANTI-B	NIC-A	40	40	40	40	20.486	37.003	40	40	40	23.41	40	40	NA	NA	NA	NA	NA	NA	NA	NA	NA	NA	2017-12-15	1	NA	NA	NA	NA
TZ1C1235	18	7/31/2019	ANTI-B	NIC-A	40	24.891	40	40	23.828	40	40	40	40	40	40	40	40	29.01	0	0	0	0	0	0	0	0	2017-12-15	1	-4.06	593	-0.05	593
TZ1C1236	6	6/12/2018	ANTI-B	NIC-A	40	32.479	40	40	40	40	40	30.898	40	34.974	40	32.62	24.726	23.98	0	0	0	0	0	0	0	0	2017-12-14	2	0.62	180	1.74	180
TZ1C1236	12	12/12/2018	ANTI-B	NIC-A	40	29.092	40	40	24.24	34.645	40	29.074	40	30.979	40	40	NA	NA	0	0	0	0	0	0	0	0	2017-12-14	2	0.05	362	0.51	362
TZ1C1236	12.5	12/28/2018	ANTI-B	NIC-A	40	40	40	40	24.751	40	40	40	24.855	35	40	40	NA	NA	NA	NA	NA	NA	NA	NA	NA	NA	2017-12-14	2	NA	NA	NA	NA
TZ1C1236	18	8/1/2019	ANTI-B	NIC-A	40	40	40	40	30.221	NA	40	40	40	40	40	40	30.795	26.978	0	0	0	0	0	0	0	0	2017-12-14	2	-0.9	593	0.7	593
TZ1C1237	6	6/5/2018	ANTI-A	NIC-A	40	40	40	40	40	40	40	21.994	40	40	40	40	NA	NA	0	0	0	0	0	0	0	0	2017-12-10	1	-1.09	177	-0.55	177
TZ1C1237	6.5	6/27/2018	ANTI-A	NIC-A	40	40	40	40	40	40	40	40	40	23.108	34.801	40	19.523	27.776	NA	NA	NA	NA	NA	NA	NA	NA	2017-12-10	1	NA	NA	NA	NA
TZ1C1237	12	12/5/2018	ANTI-A	NIC-A	40	36.84	32.268	40	40	40	34.598	33.155	40	29.373	40	40	NA	NA	0	0	0	0	0	0	0	0	2017-12-10	1	-1.48	359	-0.59	359
TZ1C1237	12.5	12/19/2018	ANTI-A	NIC-A	40	24.528	29.568	21.402	40	40	29.042	28.663	40	40	40	40	NA	NA	NA	NA	NA	NA	NA	NA	NA	NA	2017-12-10	1	NA	NA	NA	NA
TZ1C1237	18	7/31/2019	ANTI-A	NIC-A	40	40	40	40	18.576	40	40	33.183	40	40	40	40	25.812	23.907	0	0	0	0	0	0	0	0	2017-12-10	1	-2.45	597	-1.07	597
TZ1C1238	6	6/13/2018	ANTI-A	NIC-B	40	34.195	40	40	40	23.994	40	22.26	40	40	40	40	25.301	20.794	0	0	0	0	0	0	0	0	2017-12-17	2	-0.99	177	1.3	177
TZ1C1238	6.5	7/4/2018	ANTI-A	NIC-B	40	33.719	40	40	40	36.711	40	32.563	40	40	40	40	40	20.008	NA	NA	NA	NA	NA	NA	NA	NA	2017-12-17	2	NA	NA	NA	NA
TZ1C1238	12	12/12/2018	ANTI-A	NIC-B	40	34.938	26.506	31.881	24.713	40	40	40	40	25.199	40	40	NA	NA	0	0	0	0	0	0	0	0	2017-12-17	2	0.47	360	0.35	360
TZ1C1238	12.5	12/28/2018	ANTI-A	NIC-B	40	27.494	36.889	31.247	20.296	40	40	40	40	29.492	40	40	NA	NA	NA	NA	NA	NA	NA	NA	NA	NA	2017-12-17	2	NA	NA	NA	NA
TZ1C1238	18	7/31/2019	ANTI-A	NIC-B	40	29.349	40	40	26.655	40	40	40	40	40	40	40	40	24.71	0	0	0	0	0	0	0	0	2017-12-17	2	-1.71	590	-0.25	590
TZ1C1239	6	6/13/2018	ANTI-A	NIC-B	40	40	40	40	40	40	40	23.372	40	40	40	40	19.728	23.368	0	0	0	0	0	0	0	0	2017-12-11	2	-2.87	178	-2.27	178
TZ1C1239	6.5	6/28/2018	ANTI-A	NIC-B	40	40	40	40	40	40	40	25.697	40	40	19.818	40	18.416	23.074	NA	NA	NA	NA	NA	NA	NA	NA	2017-12-11	2	NA	NA	NA	NA
TZ1C1239	12	12/7/2018	ANTI-A	NIC-B	21.497	22.942	40	40	22.525	40	40	28.2	40	22.244	29.539	40	NA	NA	0	0	0	0	0	0	0	0	2017-12-11	2	-2.26	360	-1.66	360
TZ1C1239	12.5	12/28/2018	ANTI-A	NIC-B	40	24.886	40	40	25.121	40	40	24.417	40	33.137	40	40	NA	NA	NA	NA	NA	NA	NA	NA	NA	NA	2017-12-11	2	NA	NA	NA	NA
TZ1C1239	18	8/2/2019	ANTI-A	NIC-B	40	40	40	40	30.269	40	40	40	40	40	40	40	22.343	26.963	0	0	0	0	0	0	0	0	2017-12-11	2	-3.79	598	-2.28	598
TZ1C1240	6	6/21/2018	ANTI-A	NIC-B	30.027	40	37.308	40	40	40	40	31.792	33.599	35	20.599	40	22.774	21.687	0	0	0	0	0	0	0	0	2017-12-15	1	-3.01	179	-0.33	179
TZ1C1240	6.5	7/4/2018	ANTI-A	NIC-B	40	40	40	40	40	29.392	40	34.937	40	33.769	40	33.238	20.179	21.063	NA	NA	NA	NA	NA	NA	NA	NA	2017-12-15	1	NA	NA	NA	NA
TZ1C1240	12	12/13/2018	ANTI-A	NIC-B	40	40	40	23.019	17.763	30.845	40	40	28.663	35	40	40	NA	NA	0	0	0	0	0	0	0	0	2017-12-15	1	-2.78	361	-2.14	361
TZ1C1240	12.5	12/29/2018	ANTI-A	NIC-B	40	40	40	26.124	19.715	40	40	40	40	40	40	40	NA	NA	NA	NA	NA	NA	NA	NA	NA	NA	2017-12-15	1	NA	NA	NA	NA
TZ1C1240	18	7/31/2019	ANTI-A	NIC-B	40	23.325	40	40	25.005	40	33.711	40	25.555	35	40	33.153	36.526	22.721	0	0	0	0	0	0	0	0	2017-12-15	1	-3.84	592	-2.39	592
TZ1C1241	6	6/18/2018	ANTI-B	NIC-A	13.279	40	40	40	40	40	40	19.683	40	40	40	40	20.521	21.706	0	0	0	0	0	0	0	0	2017-12-13	1	-2.73	187	-1.86	187
TZ1C1241	12	12/11/2018	ANTI-B	NIC-A	40	30.423	40	32.364	40	40	40	22.378	35.559	27.326	31.101	35.405	NA	NA	0	0	0	0	0	0	0	0	2017-12-13	1	-2.33	359	-2.12	359
TZ1C1241	12.5	12/29/2018	ANTI-B	NIC-A	40	40	40	28.913	40	40	40	24.822	40	40	40	33.813	NA	NA	NA	NA	NA	NA	NA	NA	NA	NA	2017-12-13	1	NA	NA	NA	NA
TZ1C1241	18	8/3/2019	ANTI-B	NIC-A	40	27.848	27.066	40	30.569	40	40	35.213	40	40	31.635	40	30.648	27.951	0	0	0	0	0	0	0	0	2017-12-13	1	-4.25	598	-2.62	598
TZ1C1242	6	6/12/2018	ANTI-A	NIC-A	40	26.867	22.511	40	40	40	40	32.001	40	40	40	40	NA	NA	0	0	0	0	0	0	0	0	2017-12-18	2	-2.38	176	-2.87	176
TZ1C1242	6.5	7/6/2018	ANTI-A	NIC-A	40	40	33.288	40	40	28.805	40	24.034	40	40	40	40	NA	NA	NA	NA	NA	NA	NA	NA	NA	NA	2017-12-18	2	NA	NA	NA	NA
TZ1C1242	12	12/14/2018	ANTI-A	NIC-A	40	40	40	34.762	40	40	40	29.155	25.668	35	40	31.809	NA	NA	0	0	0	0	0	0	0	0	2017-12-18	2	-4.58	358	-2.95	358
TZ1C1242	12.5	1/3/2019	ANTI-A	NIC-A	40	26.555	32.506	33.881	40	40	40	30.477	40	40	40	40	NA	NA	NA	NA	NA	NA	NA	NA	NA	NA	2017-12-18	2	NA	NA	NA	NA
TZ1C1242	18	8/1/2019	ANTI-A	NIC-A	40	40	40	40	40	40	40	29.412	40	40	40	40	40	27.183	0	0	0	0	0	0	0	0	2017-12-18	2	-3.38	589	-1.98	589
TZ1C1243	6	6/14/2018	ANTI-B	NIC-A	40	40	40	40	40	40	32.087	33.194	40	23.884	40	40	18.232	11.934	0	0	0	0	0	0	0	0	2017-12-18	1	-3.43	177	-4.94	177
TZ1C1243	6.5	7/5/2018	ANTI-B	NIC-A	40	40	40	40	40	40	26.545	25.557	40	40	40	40	NA	NA	NA	NA	NA	NA	NA	NA	NA	NA	2017-12-18	1	NA	NA	NA	NA
TZ1C1243	12	12/14/2018	ANTI-B	NIC-A	40	40	40	40	40	40	40	29.953	40	40	40	40	NA	NA	0	0	0	0	0	0	0	0	2017-12-18	1	-4.87	360	-1.33	360
TZ1C1243	12.5	12/27/2018	ANTI-B	NIC-A	40	40	36.596	40	40	40	40	34.099	40	40	40	40	NA	NA	NA	NA	NA	NA	NA	NA	NA	NA	2017-12-18	1	NA	NA	NA	NA
TZ1C1243	18	8/9/2019	ANTI-B	NIC-A	40	40	40	40	24.04	40	40	40	40	33.799	40	32.26	23.876	29.71	0	0	0	0	0	0	0	0	2017-12-18	1	-3.89	598	-1.81	598
TZ1C1244	6	6/8/2018	ANTI-B	NIC-B	40	40	40	40	40	40	40	30.343	40	40	40	40	22.468	22.391	0	0	0	0	0	0	0	0	2017-12-13	1	-0.59	176	-1.76	176
TZ1C1244	6.5	6/21/2018	ANTI-B	NIC-B	40	40	40	40	40	40	40	31.027	40	40	40	40	21.312	22.215	NA	NA	NA	NA	NA	NA	NA	NA	2017-12-13	1	NA	NA	NA	NA
TZ1C1244	12	12/14/2018	ANTI-B	NIC-B	40	40	40	40	40	35.95	40	23.509	36.502	33.181	40	40	NA	NA	1	0	0	0	1	0	0	0	2017-12-13	1	-1.57	365	-1.71	365
TZ1C1244	12.5	1/2/2019	ANTI-B	NIC-B	40	40	19.413	25.861	40	40	40	40	19.265	35	40	40	NA	NA	NA	NA	NA	NA	NA	NA	NA	NA	2017-12-13	1	NA	NA	NA	NA
TZ1C1244	18	8/3/2019	ANTI-B	NIC-B	40	40	40	40	40	40	40	40	40	34.029	40	40	26.427	27.024	0	0	0	0	0	0	0	0	2017-12-13	1	-2.8	596	-1.24	596
TZ1C1245	6	6/12/2018	ANTI-A	NIC-A	40	40	40	40	40	40	40	40	40	40	40	40	NA	NA	0	0	0	0	0	0	0	0	2017-12-14	2	-1.59	180	0.24	180
TZ1C1245	6.5	6/26/2018	ANTI-A	NIC-A	40	40	40	40	40	40	40	40	40	40	40	40	18.634	23.907	NA	NA	NA	NA	NA	NA	NA	NA	2017-12-14	2	NA	NA	NA	NA
TZ1C1245	12	12/12/2018	ANTI-A	NIC-A	40	36.141	40	40	40	40	40	21.34	40	40	40	40	NA	NA	0	0	0	0	0	0	0	0	2017-12-14	2	-1.51	362	-0.3	362
TZ1C1245	12.5	12/27/2018	ANTI-A	NIC-A	40	32.95	40	40	40	37.735	40	27.52	40	24.855	23.889	40	NA	NA	NA	NA	NA	NA	NA	NA	NA	NA	2017-12-14	2	NA	NA	NA	NA
TZ1C1245	18	7/31/2019	ANTI-A	NIC-A	40	40	40	35.828	14.985	40	40	32.087	40	40	40	33.882	23.852	24.069	0	0	0	0	0	0	0	0	2017-12-14	2	-2.91	593	1.08	595
TZ1C1246	6	6/11/2018	ANTI-B	NIC-B	NA	40	40	40	40	40	40	21.295	40	40	40	40	17.425	26.057	0	0	0	0	0	0	0	0	2017-12-17	2	-0.61	176	1.48	176
TZ1C1246	6.5	6/25/2018	ANTI-B	NIC-B	40	40	40	40	40	25.765	40	19.929	40	40	40	40	14.764	21.177	NA	NA	NA	NA	NA	NA	NA	NA	2017-12-17	2	NA	NA	NA	NA
TZ1C1246	12	12/10/2018	ANTI-B	NIC-B	40	40	40	22.559	40	40	40	19.46	40	31.597	40	40	NA	NA	0	0	0	0	0	0	0	0	2017-12-17	2	-1.06	358	0.53	358
TZ1C1246	12.5	12/27/2018	ANTI-B	NIC-B	40	40	40	25.959	40	40	40	26.698	36.574	23.192	40	40	NA	NA	NA	NA	NA	NA	NA	NA	NA	NA	2017-12-17	2	NA	NA	NA	NA
TZ1C1246	18	7/30/2019	ANTI-B	NIC-B	40	40	40	40	15.129	36.173	40	40	40	40	40	40	40	22.997	0	0	0	0	0	0	0	0	2017-12-17	2	-2.61	589	0.52	589
TZ1C1248	6	6/12/2018	ANTI-B	NIC-B	40	40	40	40	40	40	40	40	40	40	40	40	NA	NA	0	0	0	0	0	0	0	0	2017-12-12	2	-0.66	178	-0.58	178
TZ1C1248	6.5	6/29/2018	ANTI-B	NIC-B	40	40	40	40	40	35.558	40	21.635	36.278	40	40	40	19.495	20.335	NA	NA	NA	NA	NA	NA	NA	NA	2017-12-12	2	NA	NA	NA	NA
TZ1C1248	12	12/7/2018	ANTI-B	NIC-B	40	36.671	40	35.799	40	40	40	29.516	32.829	35	40	40	NA	NA	0	0	0	0	0	0	0	0	2017-12-12	2	-2.26	360	-0.49	360
TZ1C1248	12.5	1/2/2019	ANTI-B	NIC-B	40	40	40	40	40	40	40	34.23	40	22.262	28.52	40	NA	NA	NA	NA	NA	NA	NA	NA	NA	NA	2017-12-12	2	NA	NA	NA	NA
TZ1C1248	18	8/6/2019	ANTI-B	NIC-B	40	40	40	40	40	40	40	40	40	40	40	40	40	24.845	0	0	0	0	0	0	0	0	2017-12-12	2	-1.8	599	0.02	599
TZ1C1249	6	6/19/2018	ANTI-A	NIC-B	32.851	40	40	40	33.703	40	25.409	26.071	40	33.789	40	32.87	20.191	29.116	0	0	0	0	0	0	0	0	2017-12-18	2	-0.63	177	0.3	177
TZ1C1249	6.5	7/12/2018	ANTI-A	NIC-B	40	29.366	40	33.321	40	40	40	21.883	40	32.051	40	40	19.695	20.892	NA	NA	NA	NA	NA	NA	NA	NA	2017-12-18	2	NA	NA	NA	NA
TZ1C1249	12	12/18/2018	ANTI-A	NIC-B	40	40	40	40	24.97	40	40	31.274	35.054	28.812	40	33.854	NA	NA	0	0	0	0	0	0	0	0	2017-12-18	2	-1.11	361	-0.59	361
TZ1C1249	12.5	1/3/2019	ANTI-A	NIC-B	40	40	40	40	22.633	40	25.604	33.054	40	40	40	40	27.626	28.644	NA	NA	NA	NA	NA	NA	NA	NA	2017-12-18	2	NA	NA	NA	NA
TZ1C1249	18	8/1/2019	ANTI-A	NIC-B	40	35.331	40	40	31.559	40	40	40	40	24.912	35.15	40	33.008	25.686	0	0	0	0	0	0	0	0	2017-12-18	2	-1.72	591	-1.37	591
TZ1C1250	6	6/13/2018	ANTI-A	NIC-A	40	40	40	40	40	33.26	40	21.949	40	21.803	40	40	21.369	22.52	0	0	0	0	0	0	0	0	2017-12-14	2	-2.36	181	-2.64	181
TZ1C1250	6.5	7/4/2018	ANTI-A	NIC-A	40	40	40	40	40	34.14	40	28.831	40	40	40	40	21.797	23.506	NA	NA	NA	NA	NA	NA	NA	NA	2017-12-14	2	NA	NA	NA	NA
TZ1C1250	12	12/11/2018	ANTI-A	NIC-A	40	28.035	31.067	40	21.889	40	40	40	40	40	40	40	NA	NA	0	0	0	0	0	0	0	0	2017-12-14	2	-3.44	361	-2.91	361
TZ1C1250	12.5	12/27/2018	ANTI-A	NIC-A	40	26.301	32.452	40	23.985	40	40	36.283	36.371	35.995	40	40	NA	NA	NA	NA	NA	NA	NA	NA	NA	NA	2017-12-14	2	NA	NA	NA	NA
TZ1C1250	18	7/30/2019	ANTI-A	NIC-A	40	40	40	40	18.466	40	40	26.156	38.205	40	40	34.577	28.843	34.626	0	0	0	0	0	0	0	0	2017-12-14	2	-2.74	592	-2.72	592
TZ1C1251	6	6/11/2018	ANTI-A	NIC-B	40	40	40	40	40	40	40	30.169	29.314	35	40	40	22.937	26.037	0	0	0	0	0	0	0	0	2017-12-15	1	-2.05	178	-1.21	178
TZ1C1251	6.5	6/26/2018	ANTI-A	NIC-B	40	40	40	40	40	NA	40	25.328	23.164	35	40	40	19.761	25.82	NA	NA	NA	NA	NA	NA	NA	NA	2017-12-15	1	NA	NA	NA	NA
TZ1C1251	12	12/12/2018	ANTI-A	NIC-B	40	29.203	31.022	29.958	40	40	40	40	40	40	40	40	NA	NA	0	0	0	0	0	0	0	0	2017-12-15	1	-3.62	361	-1.02	361
TZ1C1251	12.5	12/27/2018	ANTI-A	NIC-B	40	35.658	40	22.076	40	40	40	30.312	23.25	35	40	40	NA	NA	NA	NA	NA	NA	NA	NA	NA	NA	2017-12-15	1	NA	NA	NA	NA
TZ1C1251	18	7/31/2019	ANTI-A	NIC-B	40	40	33.512	40	14.769	40	40	40	40	29.588	40	40	31.393	30.908	0	0	0	0	0	0	0	0	2017-12-15	1	-2.76	592	-1.04	592
TZ1C1252	6	6/12/2018	ANTI-A	NIC-B	40	28.619	40	40	40	40	40	19.548	40	40	40	40	20.67	21.775	0	0	0	0	0	0	0	0	2017-12-16	2	-0.63	177	0.36	177
TZ1C1252	6.5	7/4/2018	ANTI-A	NIC-B	40	40	40	40	40	40	40	13.494	40	17.335	40	40	40	22.689	NA	NA	NA	NA	NA	NA	NA	NA	2017-12-16	2	NA	NA	NA	NA
TZ1C1252	12	12/10/2018	ANTI-A	NIC-B	40	40	40	40	40	40	40	19.68	40	25.57	40	40	NA	NA	0	0	0	0	0	0	0	0	2017-12-16	2	-1.08	359	-1.09	359
TZ1C1252	12.5	12/31/2018	ANTI-A	NIC-B	40	39.36	40	40	40	40	40	27.044	40	40	40	40	NA	NA	NA	NA	NA	NA	NA	NA	NA	NA	2017-12-16	2	NA	NA	NA	NA
TZ1C1252	18	9/30/2019	ANTI-A	NIC-B	40	33.943	40	33.055	40	40	40	40	40	40	40	40	40	28.044	0	0	0	0	0	0	0	0	2017-12-16	2	-1.68	653	-1.08	653
TZ1C1253	6	6/19/2018	ANTI-B	NIC-B	40	40	40	40	40	40	40	25.272	40	40	40	40	22.857	26.322	0	0	0	0	0	0	0	0	2017-12-16	1	-0.69	180	-0.51	180
TZ1C1253	6.5	7/24/2018	ANTI-B	NIC-B	40	40	40	40	40	40	40	32.428	40	40	40	40	25.496	25.497	NA	NA	NA	NA	NA	NA	NA	NA	2017-12-16	1	NA	NA	NA	NA
TZ1C1253	12	12/17/2018	ANTI-B	NIC-B	40	26.552	40	40	35.267	40	40	40	40	40	40	40	NA	NA	0	0	0	0	0	0	0	0	2017-12-16	1	-2.81	363	-1.62	363
TZ1C1253	12.5	1/4/2019	ANTI-B	NIC-B	40	40	34.186	40	26.438	40	40	27.727	40	40	40	40	22.062	20.884	NA	NA	NA	NA	NA	NA	NA	NA	2017-12-16	1	NA	NA	NA	NA
TZ1C1253	18	8/3/2019	ANTI-B	NIC-B	40	40	40	40	21.338	40	40	33.466	21.332	35	40	40	40	29.957	0	0	0	0	0	0	0	0	2017-12-16	1	-2.07	595	-0.58	595
TZ1C1254	6	6/20/2018	ANTI-B	NIC-B	40	40	40	40	40	40	40	18.64	35.045	27.427	40	40	19.012	22.032	0	0	0	0	0	0	0	0	2017-12-18	1	-0.62	177	1.45	177
TZ1C1254	6.5	7/12/2018	ANTI-B	NIC-B	40	40	40	40	40	40	40	29.997	40	40	40	40	19.957	19.811	NA	NA	NA	NA	NA	NA	NA	NA	2017-12-18	1	NA	NA	NA	NA
TZ1C1254	12	12/14/2018	ANTI-B	NIC-B	40	26.601	33.509	40	20.036	40	40	33.68	28.522	35	35.674	40	NA	NA	0	0	0	0	0	0	0	0	2017-12-18	1	-0.65	360	1.56	360
TZ1C1254	12.5	1/4/2019	ANTI-B	NIC-B	40	40	40	23.012	21.591	40	40	28.447	19.615	35	26.999	40	NA	NA	NA	NA	NA	NA	NA	NA	NA	NA	2017-12-18	1	NA	NA	NA	NA
TZ1C1254	18	8/1/2019	ANTI-B	NIC-B	40	40	40	40	20.999	40	40	40	24.618	35	40	40	40	31.995	0	0	0	0	0	0	0	0	2017-12-18	1	-0.95	591	NA	NA
TZ1C1255	6	7/2/2018	ANTI-A	NIC-A	22.149	40	40	40	40	16.486	40	NA	22.584	35	40	34.895	17.88	40	0	0	0	0	0	0	0	0	2017-12-20	2	-1.05	176	-0.74	176
TZ1C1255	6.5	7/19/2018	ANTI-A	NIC-A	18.792	40	40	40	35.126	26.852	40	19.861	40	40	40	40	NA	NA	NA	NA	NA	NA	NA	NA	NA	NA	2017-12-20	2	NA	NA	NA	NA
TZ1C1255	12	12/17/2018	ANTI-A	NIC-A	40	29.262	40	30.963	40	40	40	33.246	40	40	28.529	40	NA	NA	0	0	0	0	0	0	0	0	2017-12-20	2	-1.51	362	-2.41	362
TZ1C1255	12.5	1/8/2019	ANTI-A	NIC-A	40	40	40	31.531	30.29	40	40	33.056	30.65	35	40	40	NA	NA	NA	NA	NA	NA	NA	NA	NA	NA	2017-12-20	2	NA	NA	NA	NA
TZ1C1255	18	8/7/2019	ANTI-A	NIC-A	40	40	40	40	28.153	40	40	40	40	29.961	40	40	31.909	32.757	0	0	0	0	0	0	0	0	2017-12-20	2	-3.22	590	-1.38	590
TZ1C1256	6	6/19/2018	ANTI-A	NIC-A	34.151	40	40	40	40	40	40	19.726	35.286	28.007	40	40	27.218	24.963	0	0	0	0	0	0	0	0	2017-12-15	1	-0.2	179	1.19	179
TZ1C1256	6.5	7/4/2018	ANTI-A	NIC-A	40	26.254	40	40	40	40	40	25.31	40	33.369	40	40	23.719	22.345	NA	NA	NA	NA	NA	NA	NA	NA	2017-12-15	1	NA	NA	NA	NA
TZ1C1256	12	12/12/2018	ANTI-A	NIC-A	40	26.554	40	40	18.036	30.128	40	23.428	40	22.286	40	40	NA	NA	0	0	0	0	0	0	0	0	2017-12-15	1	-2.78	361	0.63	361
TZ1C1256	12.5	12/27/2018	ANTI-A	NIC-A	40	40	40	40	20.057	36.024	40	40	40	27.477	19.349	40	NA	NA	NA	NA	NA	NA	NA	NA	NA	NA	2017-12-15	1	NA	NA	NA	NA
TZ1C1256	18	8/8/2019	ANTI-A	NIC-A	40	40	40	40	31.105	40	40	33.146	40	40	40	40	27.981	31.689	0	0	0	0	0	0	0	0	2017-12-15	1	-1.75	599	-0.64	599
TZ1C1257	6	6/13/2018	ANTI-A	NIC-B	40	40	40	40	40	40	40	22.504	33.403	35	40	32.77	21.946	20.495	0	0	0	0	0	0	0	0	2017-12-15	2	-2.91	180	-1.77	180
TZ1C1257	6.5	6/28/2018	ANTI-A	NIC-B	33.478	40	40	40	40	40	40	22.202	35.179	40	28.491	40	21.488	23.207	NA	NA	NA	NA	NA	NA	NA	NA	2017-12-15	2	NA	NA	NA	NA
TZ1C1257	12	12/14/2018	ANTI-A	NIC-B	40	40	40	40	40	33.216	40	20.73	31.405	35	40	40	NA	NA	0	0	0	0	0	0	0	0	2017-12-15	2	-1.92	363	-2.04	363
TZ1C1257	12.5	12/31/2018	ANTI-A	NIC-B	40	40	40	24.235	40	40	40	40	40	27.171	40	40	NA	NA	NA	NA	NA	NA	NA	NA	NA	NA	2017-12-15	2	NA	NA	NA	NA
TZ1C1257	18	8/2/2019	ANTI-A	NIC-B	40	40	35.553	40	40	40	40	28.643	40	40	40	32.625	27.709	21.832	0	0	0	0	0	0	0	0	2017-12-15	2	-3.76	594	-2.75	594
TZ1C1258	6	6/14/2018	ANTI-A	NIC-B	40	40	40	40	40	40	40	29.205	40	33.228	40	40	23.738	23.781	0	0	0	0	0	0	0	0	2017-12-15	2	-3.36	180	-2.12	180
TZ1C1258	6.5	6/28/2018	ANTI-A	NIC-B	25.92	40	40	40	40	40	40	40	40	19.7	40	40	25.144	25.047	NA	NA	NA	NA	NA	NA	NA	NA	2017-12-15	2	NA	NA	NA	NA
TZ1C1258	12	12/14/2018	ANTI-A	NIC-B	40	40	40	40	21.803	35.302	40	22.854	40	40	40	40	NA	NA	0	0	0	0	0	0	0	0	2017-12-15	2	-3.08	363	-2.04	363
TZ1C1258	12.5	12/31/2018	ANTI-A	NIC-B	40	40	40	18.529	23.35	40	40	21.736	40	40	40	40	NA	NA	NA	NA	NA	NA	NA	NA	NA	NA	2017-12-15	2	NA	NA	NA	NA
TZ1C1258	18	8/2/2019	ANTI-A	NIC-B	40	40	40	40	17.238	32.762	40	40	40	40	40	40	40	28.21	0	0	0	0	0	0	0	0	2017-12-15	2	-3.43	594	-2.22	594
TZ1C1259	6	6/13/2018	ANTI-B	NIC-B	40	40	40	40	40	40	40	26.93	32.507	35	40	40	NA	NA	0	0	0	0	0	0	0	0	2017-12-20	2	-1.03	175	-1.5	175
TZ1C1259	6.5	7/6/2018	ANTI-B	NIC-B	40	40	40	40	40	40	40	40	40	40	40	40	NA	NA	NA	NA	NA	NA	NA	NA	NA	NA	2017-12-20	2	NA	NA	NA	NA
TZ1C1259	12	12/14/2018	ANTI-B	NIC-B	40	40	40	40	22.75	40	40	35.114	40	40	40	40	NA	NA	0	0	0	0	0	0	0	0	2017-12-20	2	-1.37	358	-0.37	358
TZ1C1259	12.5	1/3/2019	ANTI-B	NIC-B	40	40	23.159	40	30.508	40	40	31.893	40	40	27.117	40	NA	NA	NA	NA	NA	NA	NA	NA	NA	NA	2017-12-20	2	NA	NA	NA	NA
TZ1C1260	6	6/13/2018	ANTI-A	NIC-A	40	40	40	40	40	40	40	30.713	40	40	40	40	19.483	23.473	1	0	0	0	1	0	0	0	2017-12-10	2	-3.8	180	-1.95	180
TZ1C1260	6.5	6/27/2018	ANTI-A	NIC-A	7.971	40	40	40	40	40	40	26.82	40	40	40	40	19.215	24.089	NA	NA	NA	NA	NA	NA	NA	NA	2017-12-10	2	NA	NA	NA	NA
TZ1C1260	12	12/10/2018	ANTI-A	NIC-A	40	30.715	40	40	40	40	40	34.454	40	36.824	40	40	NA	NA	0	0	0	0	0	0	0	0	2017-12-10	2	-2.6	362	-1	362
TZ1C1260	12.5	12/24/2018	ANTI-A	NIC-A	40	25.926	40	36.098	40	40	40	27.209	40	22.176	40	40	NA	NA	NA	NA	NA	NA	NA	NA	NA	NA	2017-12-10	2	NA	NA	NA	NA
TZ1C1260	18	8/3/2019	ANTI-A	NIC-A	40	40	35.964	40	40	40	40	40	40	40	40	40	40	34.04	0	0	0	0	0	0	0	0	2017-12-10	2	-2.81	600	-0.18	600
TZ1C1261	6	6/26/2018	ANTI-A	NIC-A	40	40	40	40	40	30.018	40	19.741	40	40	29.689	40	21.268	22.888	0	0	0	0	0	0	0	0	2017-12-22	1	-1.68	182	-0.81	182
TZ1C1261	6.5	7/10/2018	ANTI-A	NIC-A	40	40	40	40	33.805	40	40	31.122	26.598	35	40	40	24.03	21.98	NA	NA	NA	NA	NA	NA	NA	NA	2017-12-22	1	NA	NA	NA	NA
TZ1C1261	12	12/20/2018	ANTI-A	NIC-A	40	40	40	40	40	40	22.634	33.647	37.737	40	40	40	NA	NA	0	0	0	0	0	0	0	0	2017-12-22	1	-1.96	363	-0.72	363
TZ1C1261	12.5	1/7/2019	ANTI-A	NIC-A	40	40	40	40	40	40	40	40	35.927	32.564	40	40	NA	NA	NA	NA	NA	NA	NA	NA	NA	NA	2017-12-22	1	NA	NA	NA	NA
TZ1C1261	18	7/9/2019	ANTI-A	NIC-A	40	33.466	40	40	26.801	40	40	40	40	40	40	40	40	34.677	0	0	0	0	0	0	0	0	2017-12-22	1	-2.31	565	-0.83	565
TZ1C1263	6	6/19/2018	ANTI-A	NIC-B	40	40	40	40	40	40	40	40	40	33.017	40	40	20.51	22.374	0	0	0	0	0	0	0	0	2017-12-20	2	0.18	180	0.46	180
TZ1C1263	6.5	7/10/2018	ANTI-A	NIC-B	33.027	40	40	40	40	40	40	19.995	40	40	40	40	40	22.328	NA	NA	NA	NA	NA	NA	NA	NA	2017-12-20	2	NA	NA	NA	NA
TZ1C1263	12	12/15/2018	ANTI-A	NIC-B	40	37.116	40	40	19.484	40	40	37.059	40	23.162	40	40	NA	NA	0	0	0	0	0	0	0	0	2017-12-20	2	-0.31	360	0.72	360
TZ1C1263	12.5	12/29/2018	ANTI-A	NIC-B	40	40	40	40	14.53	40	40	21.948	40	30.2	40	40	NA	NA	NA	NA	NA	NA	NA	NA	NA	NA	2017-12-20	2	NA	NA	NA	NA
TZ1C1263	18	8/14/2019	ANTI-A	NIC-B	40	40	29.736	34.528	18.908	40	40	32.33	40	40	40	40	40	29.062	0	0	0	0	0	0	0	0	2017-12-20	2	-1.16	602	-0.07	602
TZ1C1264	6	6/13/2018	ANTI-A	NIC-A	40	40	40	40	40	22.203	40	40	40	40	30.317	40	17.44	34.416	1	0	1	0	0	0	0	0	2017-12-17	1	-0.64	178	-1.73	178
TZ1C1264	6.5	7/19/2018	ANTI-A	NIC-A	40	32.928	40	40	15.366	40	40	40	40	22.804	40	40	NA	NA	NA	NA	NA	NA	NA	NA	NA	NA	2017-12-17	1	NA	NA	NA	NA
TZ1C1264	12	12/17/2018	ANTI-A	NIC-A	40	21.963	40	40	28.574	40	25.215	29.635	34.345	35	35.766	30.46	NA	NA	0	0	0	0	0	0	0	0	2017-12-17	1	-1.15	365	-2.65	365
TZ1C1264	12.5	1/17/2019	ANTI-A	NIC-A	33.413	34.704	40	40	40	40	31.475	24.567	40	27.339	40	40	NA	NA	NA	NA	NA	NA	NA	NA	NA	NA	2017-12-17	1	NA	NA	NA	NA
TZ1C1264	18	8/9/2019	ANTI-A	NIC-A	40	40	40	31.429	15.222	40	25.275	33.686	40	17.129	40	40	40	29.465	0	0	0	0	0	0	0	0	2017-12-17	1	-2.12	600	-3.07	600
TZ1C1265	6	6/13/2018	ANTI-A	NIC-A	25.657	40	35.859	40	40	40	40	23.912	40	31.407	40	40	15.653	18.527	1	0	0	0	1	0	0	0	2017-12-19	1	-0.1	175	0.49	175
TZ1C1265	6.5	6/27/2018	ANTI-A	NIC-A	32.257	40	40	40	40	40	40	31.962	40	40	40	40	28.581	25.627	NA	NA	NA	NA	NA	NA	NA	NA	2017-12-19	1	NA	NA	NA	NA
TZ1C1265	12	12/19/2018	ANTI-A	NIC-A	40	40	40	32.666	22.542	40	26.23	28.46	40	17.077	28.173	40	NA	NA	0	0	0	0	0	0	0	0	2017-12-19	1	-0.29	364	0.61	364
TZ1C1265	12.5	1/4/2019	ANTI-A	NIC-A	40	32.634	40	40	21.654	33.974	40	25.644	40	40	40	40	NA	NA	NA	NA	NA	NA	NA	NA	NA	NA	2017-12-19	1	NA	NA	NA	NA
TZ1C1265	18	8/1/2019	ANTI-A	NIC-A	40	40	40	40	28.437	40	36.409	25.939	40	40	40	40	22.746	24.321	1	0	0	0	1	0	0	0	2017-12-19	1	-0.93	589	0.08	589
TZ1C1266	6	6/19/2018	ANTI-A	NIC-B	40	40	40	40	40	40	40	40	40	18.51	40	40	25.018	21.45	0	0	0	0	0	0	0	0	2017-12-23	2	-1.54	178	-0.21	178
TZ1C1266	6.5	7/12/2018	ANTI-A	NIC-B	40	40	40	40	40	40	40	18.588	32.623	35	40	40	19.705	22.065	NA	NA	NA	NA	NA	NA	NA	NA	2017-12-23	2	NA	NA	NA	NA
TZ1C1266	12	12/18/2018	ANTI-A	NIC-B	40	40	34.173	36.989	40	40	40	40	30.575	35	23.173	40	NA	NA	0	0	0	0	0	0	0	0	2017-12-23	2	-3.04	360	-0.89	360
TZ1C1266	12.5	1/3/2019	ANTI-A	NIC-B	40	40	35.813	36.245	40	40	34.643	34.522	40	34.411	40	40	NA	NA	NA	NA	NA	NA	NA	NA	NA	NA	2017-12-23	2	NA	NA	NA	NA
TZ1C1266	18	7/9/2019	ANTI-A	NIC-B	40	40	31.158	40	40	40	40	40	40	40	40	40	32.861	32.712	0	0	0	0	0	0	0	0	2017-12-23	2	-2.43	563	-1.94	563
TZ1C1267	6	7/6/2018	ANTI-A	NIC-B	40	40	40	40	40	40	40	18.354	40	31.227	16.175	40	NA	NA	0	0	0	0	0	0	0	0	2017-12-24	2	0.2	179	1.01	179
TZ1C1267	6.5	7/20/2018	ANTI-A	NIC-B	40	40	40	40	34.968	40	40	24.965	40	40	33.665	40	NA	NA	NA	NA	NA	NA	NA	NA	NA	NA	2017-12-24	2	NA	NA	NA	NA
TZ1C1267	12	12/20/2018	ANTI-A	NIC-B	40	28.321	35.137	30.284	40	40	40	24.254	33.024	35	40	40	NA	NA	0	0	0	0	0	0	0	0	2017-12-24	2	0.06	361	0.08	361
TZ1C1267	12.5	1/8/2019	ANTI-A	NIC-B	40	40	40	31.943	40	40	40	40	40	23.612	40	40	NA	NA	NA	NA	NA	NA	NA	NA	NA	NA	2017-12-24	2	NA	NA	NA	NA
TZ1C1267	18	7/15/2019	ANTI-A	NIC-B	40	40	40	40	22.256	40	40	40	40	30.081	40	40	26.297	25.745	0	0	0	0	0	0	0	0	2017-12-24	2	-1.79	564	-1.24	564
TZ1C1268	6	6/29/2018	ANTI-B	NIC-A	40	33.951	40	40	40	40	40	NA	29.302	35	40	40	23.513	22.936	1	0	0	1	0	0	0	0	2017-12-22	1	-3.08	182	-1	182
TZ1C1268	12	12/21/2018	ANTI-B	NIC-A	40	40	40	33.537	16.101	40	40	40	40	40	40	40	NA	NA	0	0	0	0	0	0	0	0	2017-12-22	1	-3.23	363	-0.48	363
TZ1C1268	12.5	1/8/2019	ANTI-B	NIC-A	40	40	40	33.886	20.209	40	40	28.08	40	30.199	23.319	40	26.284	26.399	NA	NA	NA	NA	NA	NA	NA	NA	2017-12-22	1	NA	NA	NA	NA
TZ1C1268	18	7/13/2019	ANTI-B	NIC-A	40	40	40	40	21.727	40	40	40	40	22.906	40	40	31.419	26.241	0	0	0	0	0	0	0	0	2017-12-22	1	-2.41	567	-0.61	567
TZ1C1269	6	6/19/2018	ANTI-B	NIC-B	40	40	40	40	40	29.81	40	19.157	40	40	40	40	40	18.447	0	0	0	0	0	0	0	0	2017-12-15	2	-0.69	185	-0.18	185
TZ1C1269	6.5	7/2/2018	ANTI-B	NIC-B	20.193	40	40	40	40	30.414	40	33.995	35.777	40	40	40	20.36	19.21	NA	NA	NA	NA	NA	NA	NA	NA	2017-12-15	2	NA	NA	NA	NA
TZ1C1269	12	12/10/2018	ANTI-B	NIC-B	40	40	40	40	40	38.078	40	40	40	40	40	40	NA	NA	0	0	0	0	0	0	0	0	2017-12-15	2	-1.48	360	0.25	360
TZ1C1269	12.5	12/27/2018	ANTI-B	NIC-B	40	40	40	40	40	40	40	40	40	21.227	40	40	NA	NA	NA	NA	NA	NA	NA	NA	NA	NA	2017-12-15	2	NA	NA	NA	NA
TZ1C1269	18	7/30/2019	ANTI-B	NIC-B	40	40	40	40	18.081	40	40	37.716	40	40	40	40	23.602	27.598	0	0	0	0	0	0	0	0	2017-12-15	2	-1.72	591	-0.5	591
TZ1C1270	6	6/25/2018	ANTI-A	NIC-A	40	40	40	40	40	40	40	27.22	40	40	40	40	40	20.779	0	0	0	0	0	0	0	0	2017-12-21	1	-0.74	182	-1.19	182
TZ1C1270	6.5	7/9/2018	ANTI-A	NIC-A	40	40	40	40	40	40	40	40	34.964	35	40	40	NA	NA	NA	NA	NA	NA	NA	NA	NA	NA	2017-12-21	1	NA	NA	NA	NA
TZ1C1270	12	12/17/2018	ANTI-A	NIC-A	40	31.349	40	40	40	40	40	20.6	40	40	40	40	NA	NA	0	0	0	0	0	0	0	0	2017-12-21	1	-1.09	361	-1.34	361
TZ1C1270	12.5	1/2/2019	ANTI-A	NIC-A	40	40	20.143	40	40	40	40	33.931	40	40	40	40	NA	NA	NA	NA	NA	NA	NA	NA	NA	NA	2017-12-21	1	NA	NA	NA	NA
TZ1C1270	18	7/11/2019	ANTI-A	NIC-A	40	40	26.205	40	40	40	27.21	30.049	40	40	40	40	19.953	25.401	0	0	0	0	0	0	0	0	2017-12-21	1	-2.07	566	-2.1	566
TZ1C1271	6	6/20/2018	ANTI-B	NIC-B	28.891	40	32.1	40	40	40	40	29.96	40	40	40	40	30.88	18.433	0	0	0	0	0	0	0	0	2017-12-19	1	-0.72	181	0.54	181
TZ1C1271	6.5	7/16/2018	ANTI-B	NIC-B	40	40	34.393	40	35.075	26.104	40	34.155	40	40	40	40	16.815	16.555	NA	NA	NA	NA	NA	NA	NA	NA	2017-12-19	1	NA	NA	NA	NA
TZ1C1271	12	12/18/2018	ANTI-B	NIC-B	40	40	40	40	25.519	40	40	40	40	24.591	40	28.728	NA	NA	0	0	0	0	0	0	0	0	2017-12-19	1	-2.39	363	-0.22	363
TZ1C1271	12.5	1/4/2019	ANTI-B	NIC-B	40	40	40	40	15.295	32.91	40	40	40	40	40	40	33.051	22.37	NA	NA	NA	NA	NA	NA	NA	NA	2017-12-19	1	NA	NA	NA	NA
TZ1C1271	18	8/2/2019	ANTI-B	NIC-B	40	29.423	40	40	16.897	32.006	40	19.959	40	30.274	40	40	40	24.275	0	0	0	0	0	0	0	0	2017-12-19	1	-2	588	-0.18	588
TZ1C1272	6	6/19/2018	ANTI-A	NIC-B	10.611	40	40	40	40	40	40	40	40	25.767	40	40	18.957	19.194	1	0	0	0	0	1	0	0	2017-12-19	2	-1.61	181	-1.86	181
TZ1C1272	6.5	7/6/2018	ANTI-A	NIC-B	40	40	40	40	40	40	40	28.259	40	18.887	40	40	NA	NA	NA	NA	NA	NA	NA	NA	NA	NA	2017-12-19	2	NA	NA	NA	NA
TZ1C1272	12	12/17/2018	ANTI-A	NIC-B	40	40	40	40	17.611	40	40	29.949	40	40	40	40	NA	NA	0	0	0	0	0	0	0	0	2017-12-19	2	-1.72	363	-1.45	363
TZ1C1272	12.5	1/2/2019	ANTI-A	NIC-B	40	34.947	40	40	17.214	40	40	40	40	21.135	40	40	NA	NA	NA	NA	NA	NA	NA	NA	NA	NA	2017-12-19	2	NA	NA	NA	NA
TZ1C1272	18	7/30/2019	ANTI-A	NIC-B	40	35.198	40	40	24.704	40	40	31.757	40	40	40	40	26.489	22.219	0	0	0	0	0	0	0	0	2017-12-19	2	-2.02	587	-1.49	587
TZ1C1273	6	6/19/2018	ANTI-A	NIC-A	40	40	40	40	40	40	40	19.863	40	40	40	40	40	19.836	0	0	0	0	0	0	0	0	2017-12-21	1	-2.54	179	-0.58	179
TZ1C1273	6.5	7/5/2018	ANTI-A	NIC-A	40	40	40	40	40	28.513	40	20.369	40	40	40	40	NA	NA	NA	NA	NA	NA	NA	NA	NA	NA	2017-12-21	1	NA	NA	NA	NA
TZ1C1273	12	12/18/2018	ANTI-A	NIC-A	40	40	40	40	40	40	23.304	21.01	40	40	40	40	NA	NA	0	0	0	0	0	0	0	0	2017-12-21	1	-2.78	361	-1.06	361
TZ1C1273	12.5	1/3/2019	ANTI-A	NIC-A	40	40	40	40	40	27.643	26.326	28.038	21.395	35	40	40	NA	NA	NA	NA	NA	NA	NA	NA	NA	NA	2017-12-21	1	NA	NA	NA	NA
TZ1C1273	18	7/30/2019	ANTI-A	NIC-A	40	40	25.359	40	20.948	40	40	40	40	40	40	40	27.553	28.792	0	0	0	0	0	0	0	0	2017-12-21	1	-2.69	585	-0.74	585
TZ1C1274	6	6/19/2018	ANTI-B	NIC-A	40	40	40	40	40	40	40	20.607	25.844	35	40	32.994	20.091	24.04	0	0	0	0	0	0	0	0	2017-12-23	2	-1.08	177	-0.29	177
TZ1C1274	6.5	7/4/2018	ANTI-B	NIC-A	40	40	40	40	40	40	40	22.626	40	40	40	30.978	17.82	21.245	NA	NA	NA	NA	NA	NA	NA	NA	2017-12-23	2	NA	NA	NA	NA
TZ1C1274	12	12/17/2018	ANTI-B	NIC-A	40	40	40	40	25.855	40	40	33.392	40	40	40	40	NA	NA	0	0	0	0	0	0	0	0	2017-12-23	2	-1.08	359	-0.17	359
TZ1C1274	12.5	1/8/2019	ANTI-B	NIC-A	40	40	40	40	17.332	40	40	27.013	40	40	40	40	NA	NA	NA	NA	NA	NA	NA	NA	NA	NA	2017-12-23	2	NA	NA	NA	NA
TZ1C1274	18	7/15/2019	ANTI-B	NIC-A	27.712	33.564	40	40	24.439	40	40	40	40	40	40	40	40	30.257	0	0	0	0	0	0	0	0	2017-12-23	2	-1.27	563	-0.27	563
TZ1C1275	6	6/25/2018	ANTI-A	NIC-A	28.176	40	40	40	40	40	40	25.65	40	40	40	40	40	27.893	0	0	0	0	0	0	0	0	2017-12-20	2	-1.74	187	0.17	187
TZ1C1275	6.5	7/11/2018	ANTI-A	NIC-A	31.72	20.916	40	40	13.182	40	40	37.309	40	40	40	40	40	23.755	NA	NA	NA	NA	NA	NA	NA	NA	2017-12-20	2	NA	NA	NA	NA
TZ1C1275	12	12/18/2018	ANTI-A	NIC-A	40	40	40	40	16.626	40	40	23.078	40	22.393	40	40	NA	NA	0	0	0	0	0	0	0	0	2017-12-20	2	-2.68	362	-0.6	362
TZ1C1275	12.5	1/4/2019	ANTI-A	NIC-A	40	35.707	40	40	24.525	40	40	40	40	40	40	40	40	32.783	NA	NA	NA	NA	NA	NA	NA	NA	2017-12-20	2	NA	NA	NA	NA
TZ1C1276	6	6/19/2018	ANTI-A	NIC-B	40	23.257	40	40	40	40	40	15.05	40	40	18.973	40	21.409	22.332	0	0	0	0	0	0	0	0	2017-12-19	2	-1.92	181	-0.25	181
TZ1C1276	6.5	7/11/2018	ANTI-A	NIC-B	40	40	40	40	40	40	40	40	40	40	40	40	24.408	24.136	NA	NA	NA	NA	NA	NA	NA	NA	2017-12-19	2	NA	NA	NA	NA
TZ1C1276	12	12/14/2018	ANTI-A	NIC-B	40	35.915	23.371	31.305	40	40	28.088	23.024	25.171	35	40	40	NA	NA	0	0	0	0	0	0	0	0	2017-12-19	2	-2.64	359	-0.28	359
TZ1C1276	12.5	1/10/2019	ANTI-A	NIC-B	40	19.522	31.202	33.148	40	40	40	25.684	32.843	35	40	40	NA	NA	NA	NA	NA	NA	NA	NA	NA	NA	2017-12-19	2	NA	NA	NA	NA
TZ1C1276	18	8/2/2019	ANTI-A	NIC-B	40	40	40	40	16.368	40	40	40	40	32.078	40	40	40	34.604	0	0	0	0	0	0	0	0	2017-12-19	2	-1.64	590	-0.93	590
TZ1C1277	6	6/21/2018	ANTI-A	NIC-A	40	40	40	40	40	40	40	40	33.929	35	40	40	22.874	33.433	0	0	0	0	0	0	0	0	2017-12-21	2	0.13	182	0.37	182
TZ1C1277	6.5	7/12/2018	ANTI-A	NIC-A	40	40	40	40	40	34.751	40	17.449	35.114	34.999	40	40	21.819	24.094	NA	NA	NA	NA	NA	NA	NA	NA	2017-12-21	2	NA	NA	NA	NA
TZ1C1277	12	12/20/2018	ANTI-A	NIC-A	40	32.997	40	40	33.657	34.341	40	25.535	34.934	35	40	40	NA	NA	0	0	0	0	0	0	0	0	2017-12-21	2	0.01	364	0.43	364
TZ1C1277	12.5	1/3/2019	ANTI-A	NIC-A	40	40	40	40	40	40	40	23.261	40	22.408	40	40	NA	NA	NA	NA	NA	NA	NA	NA	NA	NA	2017-12-21	2	NA	NA	NA	NA
TZ1C1277	18	7/11/2019	ANTI-A	NIC-A	40	30.157	40	40	40	40	40	25.557	40	40	40	40	25.682	24.045	0	0	0	0	0	0	0	0	2017-12-21	2	-0.75	566	0.11	566
TZ1C1278	6	6/25/2018	ANTI-A	NIC-A	32.136	40	40	40	40	40	40	23.92	40	40	40	40	22.402	34.397	0	0	0	0	0	0	0	0	2017-12-22	2	-1.17	181	-0.54	181
TZ1C1278	6.5	7/6/2018	ANTI-A	NIC-A	40	40	40	40	40	40	40	30.963	40	40	40	40	NA	NA	NA	NA	NA	NA	NA	NA	NA	NA	2017-12-22	2	NA	NA	NA	NA
TZ1C1278	12	12/21/2018	ANTI-A	NIC-A	40	40	40	28.301	22.356	40	40	30.929	17.852	35	40	40	NA	NA	0	0	0	0	0	0	0	0	2017-12-22	2	-2.32	364	-1.69	364
TZ1C1278	12.5	1/8/2019	ANTI-A	NIC-A	40	40	40	27.658	28.177	40	40	25.322	31.52	35	40	40	NA	NA	NA	NA	NA	NA	NA	NA	NA	NA	2017-12-22	2	NA	NA	NA	NA
TZ1C1278	18	7/11/2019	ANTI-A	NIC-A	40	30.839	40	32.567	20.342	40	40	38.586	40	40	40	40	40	20.044	1	1	0	0	0	0	0	0	2017-12-22	2	-2.83	566	-1.07	566
TZ1C1279	6	6/19/2018	ANTI-A	NIC-B	40	40	40	40	40	40	40	32.606	40	40	40	40	17.461	23.252	0	0	0	0	0	0	0	0	2017-12-15	1	-1.11	178	0.11	178
TZ1C1279	6.5	7/4/2018	ANTI-A	NIC-B	40	40	40	40	40	40	40	40	17.312	35	40	31.411	20.007	24.556	NA	NA	NA	NA	NA	NA	NA	NA	2017-12-15	1	NA	NA	NA	NA
TZ1C1279	12	12/12/2018	ANTI-A	NIC-B	40	40	40	31.935	40	40	40	21.281	40	40	40	40	NA	NA	0	0	0	0	0	0	0	0	2017-12-15	1	-0.23	360	0.01	360
TZ1C1279	12.5	12/31/2018	ANTI-A	NIC-B	40	40	40	40	40	40	40	31.951	40	40	40	40	NA	NA	NA	NA	NA	NA	NA	NA	NA	NA	2017-12-15	1	NA	NA	NA	NA
TZ1C1279	18	8/1/2019	ANTI-A	NIC-B	40	40	40	40	40	40	40	29.131	34.648	35	40	40	30.898	33.095	0	0	0	0	0	0	0	0	2017-12-15	1	-0.51	593	0.16	593
TZ1C1280	6	6/27/2018	ANTI-A	NIC-A	40	40	40	40	40	40	40	24.948	35.497	40	40	40	24.779	21.142	0	0	0	0	0	0	0	0	2017-12-22	1	-1.19	181	0.38	181
TZ1C1280	6.5	7/25/2018	ANTI-A	NIC-A	40	36.047	40	40	40	40	40	40	40	40	40	40	16.268	21.231	NA	NA	NA	NA	NA	NA	NA	NA	2017-12-22	1	NA	NA	NA	NA
TZ1C1280	12	12/18/2018	ANTI-A	NIC-A	40	40	40	32.34	40	40	40	40	40	22.305	25.368	40	NA	NA	0	0	0	0	0	0	0	0	2017-12-22	1	-1.5	360	-0.6	360
TZ1C1280	12.5	1/4/2019	ANTI-A	NIC-A	40	24.637	40	40	40	40	40	21.795	35.957	26.719	28.942	34.655	NA	NA	NA	NA	NA	NA	NA	NA	NA	NA	2017-12-22	1	NA	NA	NA	NA
TZ1C1281	6	6/22/2018	ANTI-B	NIC-A	36.971	20.392	40	40	40	40	40	14.239	40	40	40	40	12.072	22.087	0	0	0	0	0	0	0	0	2017-12-22	2	-1.61	181	0.67	181
TZ1C1281	6.5	7/5/2018	ANTI-B	NIC-A	40	40	40	40	40	40	40	19.939	40	40	40	40	NA	NA	NA	NA	NA	NA	NA	NA	NA	NA	2017-12-22	2	NA	NA	NA	NA
TZ1C1281	12	12/18/2018	ANTI-B	NIC-A	40	26.127	33.877	26.939	40	40	40	40	40	32.736	22.607	40	NA	NA	0	0	0	0	0	0	0	0	2017-12-22	2	-2.26	360	0.83	360
TZ1C1281	12.5	1/4/2019	ANTI-B	NIC-A	40	36.163	32.247	36.737	40	28.98	25.976	40	40	40	40	40	27.113	20.238	NA	NA	NA	NA	NA	NA	NA	NA	2017-12-22	2	NA	NA	NA	NA
TZ1C1281	18	7/10/2019	ANTI-B	NIC-A	40	34.109	40	30.691	40	40	40	40	25.511	35	40	40	29.452	24.705	0	0	0	0	0	0	0	0	2017-12-22	2	-1.75	564	0.5	564
TZ1C1282	6	6/25/2018	ANTI-B	NIC-A	40	40	40	40	40	40	40	18.933	40	40	40	40	NA	NA	0	0	0	0	0	0	0	0	2017-12-26	2	-1.61	181	NA	NA
TZ1C1282	6.5	7/9/2018	ANTI-B	NIC-A	40	40	40	40	40	40	40	34.985	40	40	40	40	NA	NA	NA	NA	NA	NA	NA	NA	NA	NA	2017-12-26	2	NA	NA	NA	NA
TZ1C1283	6	6/22/2018	ANTI-B	NIC-B	40	40	40	40	40	40	40	20.689	40	40	40	40	28.912	23.264	0	0	0	0	0	0	0	0	2017-12-25	2	-2.01	179	-0.43	179
TZ1C1283	6.5	7/11/2018	ANTI-B	NIC-B	17.494	40	40	40	40	40	40	40	40	23.463	40	33.168	30.023	20.478	NA	NA	NA	NA	NA	NA	NA	NA	2017-12-25	2	NA	NA	NA	NA
TZ1C1283	12	12/21/2018	ANTI-B	NIC-B	40	23.595	24.793	40	34.011	40	40	31.634	26.77	35	40	40	NA	NA	0	0	0	0	0	0	0	0	2017-12-25	2	-0.72	361	0.88	361
TZ1C1283	12.5	1/4/2019	ANTI-B	NIC-B	40	40	25.731	32.249	21.421	40	40	40	24.07	35	30.629	40	26.225	28.045	NA	NA	NA	NA	NA	NA	NA	NA	2017-12-25	2	NA	NA	NA	NA
TZ1C1283	18	7/14/2019	ANTI-B	NIC-B	40	36.104	34.569	33.528	40	40	40	40	20.084	35	40	32.252	31.739	26.927	0	0	0	0	0	0	0	0	2017-12-25	2	-1.8	565	0.05	565
TZ1C1284	6	6/21/2018	ANTI-B	NIC-A	40	40	40	40	40	26.201	40	28.735	40	40	40	40	23.51	21.58	0	0	0	0	0	0	0	0	2017-12-27	2	-1.41	176	-1.25	176
TZ1C1284	6.5	7/6/2018	ANTI-B	NIC-A	40	40	40	40	40	32.467	40	34.4	40	40	40	40	NA	NA	NA	NA	NA	NA	NA	NA	NA	NA	2017-12-27	2	NA	NA	NA	NA
TZ1C1284	12	12/20/2018	ANTI-B	NIC-A	40	22.329	40	31.459	40	40	40	24.413	33.911	35	25.818	27.941	NA	NA	0	0	0	0	0	0	0	0	2017-12-27	2	-2.23	358	-1.16	358
TZ1C1284	12.5	1/7/2019	ANTI-B	NIC-A	40	40	34.122	31.821	40	40	40	30.555	40	40	40	40	NA	NA	NA	NA	NA	NA	NA	NA	NA	NA	2017-12-27	2	NA	NA	NA	NA
TZ1C1284	18	7/9/2019	ANTI-B	NIC-A	40	40	40	40	33.058	NA	40	33.542	40	40	40	40	40	31.68	0	0	0	0	0	0	0	0	2017-12-27	2	-2.08	559	-0.71	559
TZ1C1285	6	6/21/2018	ANTI-A	NIC-B	40	40	40	40	40	40	40	40	40	40	40	40	25.313	28.785	1	0	0	0	1	0	0	0	2017-12-27	2	-0.17	176	1.18	176
TZ1C1285	6.5	7/12/2018	ANTI-A	NIC-B	40	33.68	40	40	40	40	40	36.335	40	40	40	40	24.906	31.429	NA	NA	NA	NA	NA	NA	NA	NA	2017-12-27	2	NA	NA	NA	NA
TZ1C1285	12	12/21/2018	ANTI-A	NIC-B	40	24.652	40	40	40	40	25.757	25.991	40	34.979	40	40	NA	NA	0	0	0	0	0	0	0	0	2017-12-27	2	-0.4	358	1.84	358
TZ1C1285	12.5	1/8/2019	ANTI-A	NIC-B	40	30.743	40	40	40	40	40	40	40	40	40	40	NA	NA	NA	NA	NA	NA	NA	NA	NA	NA	2017-12-27	2	NA	NA	NA	NA
TZ1C1285	18	7/11/2019	ANTI-A	NIC-B	40	40	40	40	18.863	40	40	31.369	40	40	40	40	40	20.637	1	0	0	0	1	0	0	0	2017-12-27	2	-1.42	561	-0.34	561
TZ1C1286	6	6/22/2018	ANTI-B	NIC-A	40	40	40	40	40	40	40	23.646	40	35.024	40	40	18.39	22.169	0	0	0	0	0	0	0	0	2017-12-26	1	-0.18	178	1.23	178
TZ1C1286	6.5	7/10/2018	ANTI-B	NIC-A	34.174	40	40	40	40	40	40	20.688	39.684	40	40	30.876	19.244	21.184	NA	NA	NA	NA	NA	NA	NA	NA	2017-12-26	1	NA	NA	NA	NA
TZ1C1286	12	12/19/2018	ANTI-B	NIC-A	40	27.505	26.096	40	34.612	40	40	30.519	40	40	40	32.178	NA	NA	0	0	0	0	0	0	0	0	2017-12-26	1	-1.04	358	0.83	358
TZ1C1286	12.5	1/7/2019	ANTI-B	NIC-A	40	40	40	40	40	40	40	30.288	30.811	35	33.466	33.876	NA	NA	NA	NA	NA	NA	NA	NA	NA	NA	2017-12-26	1	NA	NA	NA	NA
TZ1C1286	18	7/15/2019	ANTI-B	NIC-A	40	40	34.705	40	19.573	40	40	29.026	35.563	40	40	40	28.821	29.053	0	0	0	0	0	0	0	0	2017-12-26	1	-0.99	561	1.48	561
TZ1C1287	6	6/21/2018	ANTI-B	NIC-A	40	40	40	40	40	31.492	40	40	40	40	40	40	40	22.587	0	0	0	0	0	0	0	0	2017-12-24	1	-1.14	179	-0.58	179
TZ1C1287	6.5	7/12/2018	ANTI-B	NIC-A	40	40	40	40	40	40	40	40	36.301	40	40	40	16.188	19.148	NA	NA	NA	NA	NA	NA	NA	NA	2017-12-24	1	NA	NA	NA	NA
TZ1C1287	12	12/28/2018	ANTI-B	NIC-A	40	31.905	40	32.871	40	31.204	40	40	37.103	40	40	27.738	NA	NA	0	0	0	0	0	0	0	0	2017-12-24	1	-0.25	361	-2.02	361
TZ1C1287	12.5	1/14/2019	ANTI-B	NIC-A	40	40	40	25.48	40	40	40	40	40	40	40	40	NA	NA	NA	NA	NA	NA	NA	NA	NA	NA	2017-12-24	1	NA	NA	NA	NA
TZ1C1287	18	7/11/2019	ANTI-B	NIC-A	40	31.362	35.524	40	40	40	40	40	40	23.497	40	40	30.651	27.025	0	0	0	0	0	0	0	0	2017-12-24	1	-1.37	562	-0.97	562
TZ1C1288	6	6/19/2018	ANTI-B	NIC-A	40	40	40	40	40	40	40	16.242	40	40	40	40	40	40	0	0	0	0	0	0	0	0	2017-12-21	2	-0.7	180	-1.24	180
TZ1C1288	6.5	7/3/2018	ANTI-B	NIC-A	40	40	40	40	40	40	40	28.439	40	40	40	40	40	17.664	NA	NA	NA	NA	NA	NA	NA	NA	2017-12-21	2	NA	NA	NA	NA
TZ1C1288	12	12/20/2018	ANTI-B	NIC-A	40	40	40	29.695	15.689	40	40	33.005	40	24.331	25.505	40	NA	NA	0	0	0	0	0	0	0	0	2017-12-21	2	-2.69	363	-1.54	363
TZ1C1288	12.5	1/8/2019	ANTI-B	NIC-A	40	40	40	36.62	20.227	40	40	40	40	40	36.312	40	NA	NA	NA	NA	NA	NA	NA	NA	NA	NA	2017-12-21	2	NA	NA	NA	NA
TZ1C1288	18	7/9/2019	ANTI-B	NIC-A	40	40	40	31.554	23.337	36.016	40	40	40	40	40	40	33.099	28.122	0	0	0	0	0	0	0	0	2017-12-21	2	-1.87	565	-1.69	565
TZ1C1289	6	6/13/2018	ANTI-A	NIC-B	40	40	40	40	40	40	40	40	40	40	40	40	40	28.974	0	0	0	0	0	0	0	0	2017-12-15	1	-1.02	178	0.09	178
TZ1C1289	6.5	6/26/2018	ANTI-A	NIC-B	40	40	24.161	40	40	40	40	20.681	40	40	40	40	21.417	32.548	NA	NA	NA	NA	NA	NA	NA	NA	2017-12-15	1	NA	NA	NA	NA
TZ1C1289	12	12/10/2018	ANTI-A	NIC-B	40	40	40	40	40	24.254	40	23.885	40	40	40	40	NA	NA	0	0	0	0	0	0	0	0	2017-12-15	1	1.04	360	-0.36	360
TZ1C1289	12.5	12/28/2018	ANTI-A	NIC-B	40	29.971	40	40	40	40	40	40	40	40	40	40	NA	NA	NA	NA	NA	NA	NA	NA	NA	NA	2017-12-15	1	NA	NA	NA	NA
TZ1C1289	18	7/30/2019	ANTI-A	NIC-B	40	32.697	31.502	40	40	40	40	35.327	40	40	40	40	40	28.807	0	0	0	0	0	0	0	0	2017-12-15	1	-0.59	591	-0.18	591
TZ1C1290	6	6/20/2018	ANTI-B	NIC-B	40	40	40	40	40	25.242	40	21.462	40	40	40	40	19.427	22.158	0	0	0	0	0	0	0	0	2017-12-22	2	-2.47	180	-2.2	180
TZ1C1290	6.5	7/6/2018	ANTI-B	NIC-B	40	40	40	40	40	40	40	27.586	25.385	35	40	40	NA	NA	NA	NA	NA	NA	NA	NA	NA	NA	2017-12-22	2	NA	NA	NA	NA
TZ1C1290	12	12/19/2018	ANTI-B	NIC-B	40	40	40	40	40	40	40	24.438	40	40	40	40	NA	NA	0	0	0	0	0	0	0	0	2017-12-22	2	-2.29	362	-1.44	362
TZ1C1290	12.5	1/4/2019	ANTI-B	NIC-B	NA	NA	24.966	NA	NA	20.599	NA	NA	NA	NA	NA	NA	NA	NA	NA	NA	NA	NA	NA	NA	NA	NA	2017-12-22	2	NA	NA	NA	NA
TZ1C1290	18	7/9/2019	ANTI-B	NIC-B	40	28.068	31.509	33.069	40	32.163	40	40	40	40	40	40	30.552	25.001	0	0	0	0	0	0	0	0	2017-12-22	2	-2.81	564	1.65	564
TZ1C1291	6	7/11/2018	ANTI-B	NIC-A	40	40	40	40	40	40	40	37.447	40	40	40	40	NA	NA	0	0	0	0	0	0	0	0	2017-12-26	1	-0.98	192	0.19	192
TZ1C1291	6.5	7/27/2018	ANTI-B	NIC-A	40	40	40	40	40	40	40	40	40	40	40	40	NA	NA	NA	NA	NA	NA	NA	NA	NA	NA	2017-12-26	1	NA	NA	NA	NA
TZ1C1292	6	6/18/2018	ANTI-B	NIC-B	40	40	40	40	40	36	40	40	23.766	35	40	40	21.817	20.083	0	0	0	0	0	0	0	0	2017-12-19	1	-2.12	181	-1.48	181
TZ1C1292	6.5	7/4/2018	ANTI-B	NIC-B	33.447	40	40	40	40	36.678	40	40	34.568	35	40	40	18.348	22.362	NA	NA	NA	NA	NA	NA	NA	NA	2017-12-19	1	NA	NA	NA	NA
TZ1C1292	12	12/19/2018	ANTI-B	NIC-B	40	40	40	40	40	40	40	40	40	40	40	40	NA	NA	0	0	0	0	0	0	0	0	2017-12-19	1	-2.6	363	-0.62	363
TZ1C1292	12.5	1/3/2019	ANTI-B	NIC-B	40	40	40	40	40	28.659	40	31.473	34.201	35	40	40	NA	NA	NA	NA	NA	NA	NA	NA	NA	NA	2017-12-19	1	NA	NA	NA	NA
TZ1C1292	18	7/30/2019	ANTI-B	NIC-B	40	40	40	40	40	40	40	40	40	40	40	40	40	27.678	0	0	0	0	0	0	0	0	2017-12-19	1	-3.79	587	-1.38	587
TZ1C1293	6	6/27/2018	ANTI-A	NIC-B	40	40	40	40	40	40	40	19.144	40	40	40	40	21.746	24.823	0	0	0	0	0	0	0	0	2017-12-27	1	-1.68	182	0.31	182
TZ1C1293	6.5	7/18/2018	ANTI-A	NIC-B	31.572	19.227	40	40	40	40	40	19.057	40	40	40	40	NA	NA	NA	NA	NA	NA	NA	NA	NA	NA	2017-12-27	1	NA	NA	NA	NA
TZ1C1293	12	12/29/2018	ANTI-A	NIC-B	40	40	32.452	30.093	40	36.399	40	27.246	40	33.777	40	40	NA	NA	0	0	0	0	0	0	0	0	2017-12-27	1	-2.42	365	-0.14	365
TZ1C1293	12.5	1/15/2019	ANTI-A	NIC-B	40	40	40	38.207	40	40	40	30.38	40	40	40	40	NA	NA	NA	NA	NA	NA	NA	NA	NA	NA	2017-12-27	1	NA	NA	NA	NA
TZ1C1293	18	7/9/2019	ANTI-A	NIC-B	40	40	40	40	22.267	40	40	40	40	40	33.831	40	40	23.785	0	0	0	0	0	0	0	0	2017-12-27	1	-2.44	559	-0.43	559
TZ1C1294	6	6/26/2018	ANTI-B	NIC-B	40	40	40	40	21.606	40	40	21.989	40	40	29.985	40	20.987	20.825	0	0	0	0	0	0	0	0	2017-12-27	1	-1.19	181	-0.37	181
TZ1C1294	6.5	7/11/2018	ANTI-B	NIC-B	17.769	30.85	40	40	23.296	32.331	40	40	40	40	40	40	19.329	20.329	NA	NA	NA	NA	NA	NA	NA	NA	2017-12-27	1	NA	NA	NA	NA
TZ1C1294	12	12/28/2018	ANTI-B	NIC-B	40	37.016	22.159	40	21.203	40	40	34.166	40	27.805	40	29.446	NA	NA	0	0	0	0	0	0	0	0	2017-12-27	1	-2.37	362	-0.82	362
TZ1C1294	12.5	1/17/2019	ANTI-B	NIC-B	40	40	32.681	33.405	16.763	40	25.839	40	40	28.495	26.805	40	NA	NA	NA	NA	NA	NA	NA	NA	NA	NA	2017-12-27	1	NA	NA	NA	NA
TZ1C1294	18	7/10/2019	ANTI-B	NIC-B	40	29.361	40	40	16.599	40	40	34.46	40	33.947	40	40	40	21.967	0	0	0	0	0	0	0	0	2017-12-27	1	-3.2	562	-0.73	562
TZ1C1295	6	6/20/2018	ANTI-A	NIC-B	40	40	40	40	40	40	40	27.314	40	40	40	40	22.335	29.241	0	0	0	0	0	0	0	0	2017-12-24	1	-2.02	177	-1.71	177
TZ1C1295	6.5	7/4/2018	ANTI-A	NIC-B	40	29.512	40	40	40	40	40	40	40	40	40	40	23.702	31.58	NA	NA	NA	NA	NA	NA	NA	NA	2017-12-24	1	NA	NA	NA	NA
TZ1C1295	12	12/19/2018	ANTI-A	NIC-B	40	40	23.744	40	40	40	40	32.683	28.499	35	40	40	NA	NA	0	0	0	0	0	0	0	0	2017-12-24	1	-2.33	359	0.91	359
TZ1C1295	12.5	1/3/2019	ANTI-A	NIC-B	40	40	40	40	40	40	40	31.8	40	40	40	40	NA	NA	NA	NA	NA	NA	NA	NA	NA	NA	2017-12-24	1	NA	NA	NA	NA
TZ1C1295	18	7/9/2019	ANTI-A	NIC-B	40	40	40	40	27.677	40	40	40	40	22.39	40	32.296	40	40	0	0	0	0	0	0	0	0	2017-12-24	1	-1.74	563	0.75	563
TZ1C1296	6	6/25/2018	ANTI-A	NIC-A	40	28.109	40	30.971	40	36.994	40	22.07	40	40	40	40	30.858	28.486	0	0	0	0	0	0	0	0	2017-12-26	2	-1.17	181	0.79	181
TZ1C1296	6.5	7/10/2018	ANTI-A	NIC-A	31.459	40	40	31.827	40	40	40	26.937	33.727	35	40	30.919	25.381	24.866	NA	NA	NA	NA	NA	NA	NA	NA	2017-12-26	2	NA	NA	NA	NA
TZ1C1296	12	12/20/2018	ANTI-A	NIC-A	40	26.679	40	40	40	40	40	24.78	40	31.631	29.918	40	NA	NA	0	0	0	0	0	0	0	0	2017-12-26	2	-1.45	358	0.59	358
TZ1C1296	12.5	1/7/2019	ANTI-A	NIC-A	40	28.262	40	40	40	40	40	30.011	40	40	40	40	NA	NA	NA	NA	NA	NA	NA	NA	NA	NA	2017-12-26	2	NA	NA	NA	NA
TZ1C1296	18	7/9/2019	ANTI-A	NIC-A	40	40	35.127	34.668	40	40	40	35.828	40	40	40	40	31.125	31.594	0	0	0	0	0	0	0	0	2017-12-26	2	-1.3	560	0.73	560
TZ1C1297	6	6/29/2018	ANTI-A	NIC-B	40	40	40	40	40	35.793	40	40	40	40	40	40	27.214	22.138	0	0	0	0	0	0	0	0	2017-12-28	1	0.17	183	1.28	183
TZ1C1297	6.5	7/19/2018	ANTI-A	NIC-B	40	40	40	40	40	36.56	31.179	22.655	40	40	40	40	NA	NA	NA	NA	NA	NA	NA	NA	NA	NA	2017-12-28	1	NA	NA	NA	NA
TZ1C1297	12	12/21/2018	ANTI-A	NIC-B	40	40	40	40	40	40	40	40	40	31.728	40	40	NA	NA	0	0	0	0	0	0	0	0	2017-12-28	1	-0.2	358	0.46	358
TZ1C1297	12.5	1/14/2019	ANTI-A	NIC-B	40	40	40	40	40	40	40	40	40	40	40	40	NA	NA	NA	NA	NA	NA	NA	NA	NA	NA	2017-12-28	1	NA	NA	NA	NA
TZ1C1297	18	7/15/2019	ANTI-A	NIC-B	40	40	40	40	40	27.759	40	32.513	22.397	35	40	40	40	27.573	0	0	0	0	0	0	0	0	2017-12-28	1	-1.33	559	0.39	559
TZ1C1298	6	6/19/2018	ANTI-B	NIC-A	40	40	40	29.614	40	40	40	18.463	23.093	35	40	40	17.046	24.199	0	0	0	0	0	0	0	0	2017-12-23	2	-1.98	178	-1.3	178
TZ1C1298	6.5	7/3/2018	ANTI-B	NIC-A	40	40	40	21.866	40	40	40	21.257	33.893	35	40	40	17.662	18.996	NA	NA	NA	NA	NA	NA	NA	NA	2017-12-23	2	NA	NA	NA	NA
TZ1C1298	12	12/18/2018	ANTI-B	NIC-A	40	28.968	40	40	27.333	31.947	29.758	25.709	35.995	40	40	40	NA	NA	0	0	0	0	0	0	0	0	2017-12-23	2	-2.26	360	-1.27	360
TZ1C1298	12.5	1/3/2019	ANTI-B	NIC-A	40	40	40	40	28.396	40	40	40	40	25.565	40	40	NA	NA	NA	NA	NA	NA	NA	NA	NA	NA	2017-12-23	2	NA	NA	NA	NA
TZ1C1298	18	7/9/2019	ANTI-B	NIC-A	40	40	35.182	40	25.513	40	40	29.278	40	40	32.729	40	24.057	35.151	0	0	0	0	0	0	0	0	2017-12-23	2	-2.12	563	-1.33	563
TZ1C1299	6	6/22/2018	ANTI-A	NIC-A	40	40	40	40	40	32.541	40	22.413	36.571	40	32.962	40	23.175	22.963	0	0	0	0	0	0	0	0	2017-12-25	1	-2.05	178	-0.2	178
TZ1C1299	6.5	7/5/2018	ANTI-A	NIC-A	40	40	40	40	40	30.834	40	19.766	40	29.325	40	40	NA	NA	NA	NA	NA	NA	NA	NA	NA	NA	2017-12-25	1	NA	NA	NA	NA
TZ1C1299	12	12/28/2018	ANTI-A	NIC-A	40	34.021	40	40	24.089	40	40	30.678	40	40	40	31.952	NA	NA	0	0	0	0	0	0	0	0	2017-12-25	1	-2.78	361	-0.45	361
TZ1C1299	12.5	1/14/2019	ANTI-A	NIC-A	40	36.092	40	40	28.247	40	40	36.634	40	40	40	40	NA	NA	NA	NA	NA	NA	NA	NA	NA	NA	2017-12-25	1	NA	NA	NA	NA
TZ1C1299	18	7/9/2019	ANTI-A	NIC-A	32.937	32.952	34.416	40	21.616	NA	40	34.258	29.334	35	40	40	28.371	26.371	0	0	0	0	0	0	0	0	2017-12-25	1	-2.09	561	-0.99	561
TZ1C1300	6	6/21/2018	ANTI-A	NIC-B	40	40	40	40	40	40	40	40	40	40	40	40	23.23	25.884	1	0	0	0	1	0	0	0	2017-12-23	1	-2.52	180	-3.18	180
TZ1C1300	6.5	7/13/2018	ANTI-A	NIC-B	32.051	40	40	40	40	40	40	18.99	40	40	40	40	NA	NA	NA	NA	NA	NA	NA	NA	NA	NA	2017-12-23	1	NA	NA	NA	NA
TZ1C1300	12	12/24/2018	ANTI-A	NIC-B	40	29.87	34.521	40	40	40	40	30.961	26.321	35	40	40	NA	NA	0	0	0	0	0	0	0	0	2017-12-23	1	-3.23	363	-2.27	363
TZ1C1300	12.5	1/14/2019	ANTI-A	NIC-B	40	35.065	40	40	20.427	40	40	35.733	25.65	35	30.357	40	NA	NA	NA	NA	NA	NA	NA	NA	NA	NA	2017-12-23	1	NA	NA	NA	NA
TZ1C1300	18	7/15/2019	ANTI-A	NIC-B	40	28.371	40	40	17.566	40	40	40	40	32.914	40	34.218	32.316	32.275	0	0	0	0	0	0	0	0	2017-12-23	1	-2.34	568	-0.39	568
TZ1C1301	6	7/2/2018	ANTI-B	NIC-A	40	40	40	40	40	40	40	19	40	40	40	40	23.258	32.066	0	0	0	0	0	0	0	0	2017-12-31	2	-1.98	178	-2.38	178
TZ1C1301	6.5	7/18/2018	ANTI-B	NIC-A	31.447	40	40	40	40	40	40	21.065	40	40	40	40	NA	NA	NA	NA	NA	NA	NA	NA	NA	NA	2017-12-31	2	NA	NA	NA	NA
TZ1C1301	12	1/3/2019	ANTI-B	NIC-A	40	40	40	40	40	40	40	40	40	22.066	40	40	NA	NA	0	0	0	0	0	0	0	0	2017-12-31	2	-2.72	365	-2.05	365
TZ1C1301	12.5	1/17/2019	ANTI-B	NIC-A	40	40	40	40	40	40	40	32.647	40	40	40	40	NA	NA	NA	NA	NA	NA	NA	NA	NA	NA	2017-12-31	2	NA	NA	NA	NA
TZ1C1301	18	7/9/2019	ANTI-B	NIC-A	40	40	40	40	40	40	40	29.386	40	40	40	40	26.421	22.059	0	0	0	0	0	0	0	0	2017-12-31	2	-3.07	555	-2.37	555
TZ1C1302	6	6/26/2018	ANTI-B	NIC-B	40	40	40	40	40	24.658	40	40	40	40	40	40	40	19.328	0	0	0	0	0	0	0	0	2017-12-31	1	-1.06	176	0.32	176
TZ1C1302	6.5	7/11/2018	ANTI-B	NIC-B	40	40	22.417	40	35.589	40	40	40	40	40	40	34.433	28.585	26.562	NA	NA	NA	NA	NA	NA	NA	NA	2017-12-31	1	NA	NA	NA	NA
TZ1C1302	12	1/3/2019	ANTI-B	NIC-B	40	40	40	40	17.819	40	29.063	24.905	40	24.93	40	40	NA	NA	0	0	0	0	0	0	0	0	2017-12-31	1	-3.26	365	-0.33	365
TZ1C1302	12.5	1/18/2019	ANTI-B	NIC-B	40	40	40	40	17.843	36.355	31.158	40	27.642	35	40	40	NA	NA	NA	NA	NA	NA	NA	NA	NA	NA	2017-12-31	1	NA	NA	NA	NA
TZ1C1302	18	7/9/2019	ANTI-B	NIC-B	13.41	40	40	40	26.261	40	33.709	40	32.994	35	40	40	33.242	27.784	0	0	0	0	0	0	0	0	2017-12-31	1	-3.5	555	0.17	555
TZ1C1303	6	7/2/2018	ANTI-A	NIC-B	40	40	40	40	40	17.914	40	NA	40	40	25.573	40	27.035	21.794	0	0	0	0	0	0	0	0	2017-12-30	2	-1.81	180	-1.04	180
TZ1C1303	6.5	7/19/2018	ANTI-A	NIC-B	40	40	40	40	40	35.028	40	27.705	40	22.985	40	40	NA	NA	NA	NA	NA	NA	NA	NA	NA	NA	2017-12-30	2	NA	NA	NA	NA
TZ1C1303	12	12/28/2018	ANTI-A	NIC-B	40	40	40	40	15.428	40	40	28.592	40	40	32.994	40	NA	NA	0	0	0	0	0	0	0	0	2017-12-30	2	-1.51	362	0.25	362
TZ1C1303	12.5	1/21/2019	ANTI-A	NIC-B	40	40	26.955	26.795	20.865	40	40	28.282	40	40	40	40	NA	NA	NA	NA	NA	NA	NA	NA	NA	NA	2017-12-30	2	NA	NA	NA	NA
TZ1C1303	18	7/9/2019	ANTI-A	NIC-B	40	40	40	40	30.738	40	40	40	40	40	40	40	40	27.73	0	0	0	0	0	0	0	0	2017-12-30	2	-0.86	557	-0.15	557
TZ1C1304	6	6/28/2018	ANTI-B	NIC-B	40	40	40	40	40	40	40	40	40	40	40	40	40	17.694	0	0	0	0	0	0	0	0	2017-12-29	2	-0.73	181	-0.09	181
TZ1C1304	6.5	7/10/2018	ANTI-B	NIC-B	40	40	40	40	40	40	40	40	40	40	40	40	18.487	20.185	NA	NA	NA	NA	NA	NA	NA	NA	2017-12-29	2	NA	NA	NA	NA
TZ1C1304	12	12/27/2018	ANTI-B	NIC-B	40	40	37.568	40	40	40	40	20.119	40	40	30.988	40	NA	NA	0	0	0	0	0	0	0	0	2017-12-29	2	-0.75	363	0.67	363
TZ1C1304	12.5	1/11/2019	ANTI-B	NIC-B	40	40	40	40	40	40	40	40	40	40	40	40	NA	NA	NA	NA	NA	NA	NA	NA	NA	NA	2017-12-29	2	NA	NA	NA	NA
TZ1C1304	18	7/9/2019	ANTI-B	NIC-B	40	40	40	40	40	40	40	22.896	40	29.45	35.419	40	20.682	22.846	0	0	0	0	0	0	0	0	2017-12-29	2	-1.04	558	0.29	558
TZ1C1305	6	6/25/2018	ANTI-A	NIC-A	40	40	40	40	40	40	40	40	40	40	40	40	25.313	22.633	0	0	0	0	0	0	0	0	2017-12-29	1	-1.11	178	-1.06	178
TZ1C1305	6.5	7/10/2018	ANTI-A	NIC-A	40	40	40	40	30.972	40	40	24.869	40	40	40	40	25.492	21.39	NA	NA	NA	NA	NA	NA	NA	NA	2017-12-29	1	NA	NA	NA	NA
TZ1C1305	12	12/24/2018	ANTI-A	NIC-A	40	40	40	40	40	40	40	40	40	40	40	40	NA	NA	0	0	0	0	0	0	0	0	2017-12-29	1	-2.34	360	-0.91	360
TZ1C1305	12.5	1/16/2019	ANTI-A	NIC-A	40	40	40	26.57	40	40	40	32.478	40	40	40	40	NA	NA	NA	NA	NA	NA	NA	NA	NA	NA	2017-12-29	1	NA	NA	NA	NA
TZ1C1305	18	7/9/2019	ANTI-A	NIC-A	40	40	40	40	40	40	40	40	40	27.254	40	40	35.389	29.702	0	0	0	0	0	0	0	0	2017-12-29	1	-2.01	557	-0.59	557
TZ1C1306	6	7/11/2018	ANTI-A	NIC-A	32.717	40	40	40	40	32.2	40	NA	40	40	40	40	26.087	25.935	0	0	0	0	0	0	0	0	2018-01-03	2	-0.61	176	-0.58	176
TZ1C1306	6.5	7/26/2018	ANTI-A	NIC-A	40	22.767	40	40	40	40	40	34.722	40	40	34.029	40	18.896	23.446	NA	NA	NA	NA	NA	NA	NA	NA	2018-01-03	2	NA	NA	NA	NA
TZ1C1306	12	12/31/2018	ANTI-A	NIC-A	40	36.873	40	40	40	40	40	35.911	30.31	35	40	40	NA	NA	0	0	0	0	0	0	0	0	2018-01-03	2	-1.06	358	0.27	358
TZ1C1306	12.5	1/17/2019	ANTI-A	NIC-A	40	29.736	40	40	40	40	40	31.884	40	23.219	40	28.037	NA	NA	NA	NA	NA	NA	NA	NA	NA	NA	2018-01-03	2	NA	NA	NA	NA
TZ1C1306	18	7/12/2019	ANTI-A	NIC-A	40	34.883	40	40	27.221	40	40	40	40	33.482	40	32.299	29.445	25.723	0	0	0	0	0	0	0	0	2018-01-03	2	-1.16	553	-0.21	553
TZ1C1307	6	6/21/2018	ANTI-A	NIC-A	33.328	40	40	25.663	40	40	40	26.441	19.448	35	19.715	40	25.142	22.54	0	0	0	0	0	0	0	0	2017-12-23	1	-0.23	180	-1.19	180
TZ1C1307	6.5	7/6/2018	ANTI-A	NIC-A	13.409	40	40	16.283	40	40	40	20.381	34.329	35	22.192	40	NA	NA	NA	NA	NA	NA	NA	NA	NA	NA	2017-12-23	1	NA	NA	NA	NA
TZ1C1307	12	12/20/2018	ANTI-A	NIC-A	40	40	40	40	18.588	40	40	40	34.24	35	40	40	28.769	27.618	0	0	0	0	0	0	0	0	2017-12-23	1	-1.11	362	-0.61	362
TZ1C1307	12.5	1/4/2019	ANTI-A	NIC-A	40	40	40	40	19.47	40	40	31.448	40	29.777	40	40	33.646	29.414	NA	NA	NA	NA	NA	NA	NA	NA	2017-12-23	1	NA	NA	NA	NA
TZ1C1307	18	7/10/2019	ANTI-A	NIC-A	40	40	40	40	25.568	40	40	40	40	16.426	40	40	31.018	27.012	0	0	0	0	0	0	0	0	2017-12-23	1	-1.75	564	-0.04	564
TZ1C1308	6	6/22/2018	ANTI-B	NIC-B	33.539	40	33.998	40	40	40	40	40	40	40	40	31.412	21.721	23.395	0	0	0	0	0	0	0	0	2017-12-28	1	-0.47	175	0.12	175
TZ1C1308	6.5	7/9/2018	ANTI-B	NIC-B	40	40	40	40	40	NA	40	40	19.048	35	40	40	16.089	21.515	NA	NA	NA	NA	NA	NA	NA	NA	2017-12-28	1	NA	NA	NA	NA
TZ1C1308	12	12/31/2018	ANTI-B	NIC-B	40	40	40	40	40	34.001	29.855	19.546	40	20.444	40	40	NA	NA	0	0	0	0	0	0	0	0	2017-12-28	1	-2.46	368	-2.93	368
TZ1C1308	12.5	1/16/2019	ANTI-B	NIC-B	40	40	40	40	40	40	35.445	21.115	33.089	35	40	34.076	NA	NA	NA	NA	NA	NA	NA	NA	NA	NA	2017-12-28	1	NA	NA	NA	NA
TZ1C1308	18	7/17/2019	ANTI-B	NIC-B	40	40	40	40	25.915	40	20.414	25.138	35.528	27.777	40	24.923	23.608	26.7	0	0	0	0	0	0	0	0	2017-12-28	1	-3.59	564	-2.35	564
TZ1C1309	6	6/29/2018	ANTI-A	NIC-B	40	40	32.959	40	40	40	40	NA	40	30.998	40	40	20.989	25.327	0	0	0	0	0	0	0	0	2017-12-26	1	-1.51	175	-1.68	175
TZ1C1309	6.5	7/13/2018	ANTI-A	NIC-B	40	40	30.493	40	40	25.657	40	25.357	19.981	35	40	40	40	23.989	NA	NA	NA	NA	NA	NA	NA	NA	2017-12-26	1	NA	NA	NA	NA
TZ1C1309	12	12/20/2018	ANTI-A	NIC-B	40	40	40	40	40	40	40	34.888	40	18.637	40	40	NA	NA	0	0	0	0	0	0	0	0	2017-12-26	1	-2.23	358	-1.14	358
TZ1C1309	12.5	1/2/2019	ANTI-A	NIC-B	40	35.373	23.542	40	40	40	40	40	21.028	35	26.256	40	NA	NA	NA	NA	NA	NA	NA	NA	NA	NA	2017-12-26	1	NA	NA	NA	NA
TZ1C1309	18	7/14/2019	ANTI-A	NIC-B	19.431	40	40	40	40	40	40	30.951	40	33.29	40	40	21.247	29.678	0	0	0	0	0	0	0	0	2017-12-26	1	-1.74	563	-0.45	563
TZ1C1310	6	6/27/2018	ANTI-A	NIC-A	40	40	40	40	40	40	40	23.286	40	40	40	40	25.631	25.569	0	0	0	0	0	0	0	0	2017-12-28	1	-2.91	175	-1.17	175
TZ1C1310	6.5	7/11/2018	ANTI-A	NIC-A	40	19.227	40	40	40	40	40	25.403	40	40	40	40	20.23	21.977	NA	NA	NA	NA	NA	NA	NA	NA	2017-12-28	1	NA	NA	NA	NA
TZ1C1310	12	12/28/2018	ANTI-A	NIC-A	40	40	40	40	40	40	22.218	27.573	36.607	33.739	40	40	NA	NA	1	0	0	0	0	1	0	0	2017-12-28	1	-2.36	364	-1.06	364
TZ1C1310	12.5	1/16/2019	ANTI-A	NIC-A	40	40	37.05	40	40	40	28.128	18.971	40	40	30.967	40	NA	NA	NA	NA	NA	NA	NA	NA	NA	NA	2017-12-28	1	NA	NA	NA	NA
TZ1C1310	18	7/12/2019	ANTI-A	NIC-A	40	40	40	40	24.455	40	40	40	40	40	34.202	40	26.385	24.783	0	0	0	0	0	0	0	0	2017-12-28	1	-2.65	558	-0.42	558
TZ1C1311	6	7/5/2018	ANTI-B	NIC-B	40	26.763	40	40	40	34.087	40	21.806	40	40	40	40	NA	NA	0	0	0	0	0	0	0	0	2018-01-01	1	0.63	183	0.18	183
TZ1C1311	6.5	7/18/2018	ANTI-B	NIC-B	29.873	40	40	40	40	40	40	24.172	40	40	40	25.991	NA	NA	NA	NA	NA	NA	NA	NA	NA	NA	2018-01-01	1	NA	NA	NA	NA
TZ1C1311	12	12/29/2018	ANTI-B	NIC-B	40	40	40	40	17.156	40	40	25.291	35.431	23.24	40	40	NA	NA	0	0	0	0	0	0	0	0	2018-01-01	1	-0.23	360	-0.17	360
TZ1C1311	12.5	1/15/2019	ANTI-B	NIC-B	40	40	40	40	13.77	37.183	25.916	28.333	40	30.624	40	40	NA	NA	NA	NA	NA	NA	NA	NA	NA	NA	2018-01-01	1	NA	NA	NA	NA
TZ1C1311	18	7/9/2019	ANTI-B	NIC-B	40	32.666	40	40	40	40	40	22.466	40	40	40	29.956	18.634	24.563	1	0	0	0	1	0	0	0	2018-01-01	1	-0.89	585	-0.4	554
TZ1C1312	6	6/21/2018	ANTI-A	NIC-B	40	40	40	40	40	29.243	40	40	40	40	40	40	17.434	21.59	1	0	0	0	1	0	0	0	2017-12-24	1	-3.01	179	-3.14	179
TZ1C1312	6.5	7/9/2018	ANTI-A	NIC-B	40	40	40	40	40	40	40	28.513	40	40	40	40	17.553	24.103	NA	NA	NA	NA	NA	NA	NA	NA	2017-12-24	1	NA	NA	NA	NA
TZ1C1312	12	12/21/2018	ANTI-A	NIC-B	40	40	40	40	24.891	40	40	18.043	40	40	30.447	40	NA	NA	1	0	0	1	0	0	0	0	2017-12-24	1	-2.36	361	-2.26	361
TZ1C1312	12.5	1/9/2019	ANTI-A	NIC-B	40	40	31.543	40	23.427	40	40	37.582	40	24.852	29.102	40	NA	NA	NA	NA	NA	NA	NA	NA	NA	NA	2017-12-24	1	NA	NA	NA	NA
TZ1C1312	18	7/11/2019	ANTI-A	NIC-B	40	26.838	40	40	40	40	40	35.365	40	23.745	40	40	40	25.501	0	0	0	0	0	0	0	0	2017-12-24	1	-3.76	563	-1.83	563
TZ1C1313	6	7/13/2018	ANTI-B	NIC-B	40	25.84	40	40	40	34.483	40	40	40	40	40	40	19.643	19.993	0	0	0	0	0	0	0	0	2017-12-30	2	-2.03	180	0.05	180
TZ1C1313	12	12/29/2018	ANTI-B	NIC-B	40	40	33.178	29.057	40	40	40	25.321	21.124	35	40	33.487	NA	NA	0	0	0	0	0	0	0	0	2017-12-30	2	-1.12	362	-0.43	362
TZ1C1313	12.5	1/20/2019	ANTI-B	NIC-B	40	40	40	27.602	40	40	40	31.068	35.002	26.912	40	40	NA	NA	NA	NA	NA	NA	NA	NA	NA	NA	2017-12-30	2	NA	NA	NA	NA
TZ1C1313	18	7/15/2019	ANTI-B	NIC-B	40	40	40	40	40	40	40	35.374	40	23.103	40	40	28.992	28.773	0	0	0	0	0	0	0	0	2017-12-30	2	-1.04	558	-0.08	558
TZ1C1314	6	7/9/2018	ANTI-A	NIC-B	40	40	40	40	40	40	40	28.98	40	30.378	40	40	18.258	22.95	1	0	0	0	1	0	0	0	2017-12-31	2	-2.62	187	-1.59	187
TZ1C1314	6.5	7/24/2018	ANTI-A	NIC-B	40	35.311	40	40	40	40	40	23.595	40	40	40	40	15.936	22.944	NA	NA	NA	NA	NA	NA	NA	NA	2017-12-31	2	NA	NA	NA	NA
TZ1C1314	12	12/27/2018	ANTI-A	NIC-B	40	40	40	40	30.846	40	40	40	26.233	35	40	40	NA	NA	0	0	0	0	0	0	0	0	2017-12-31	2	-2.28	361	-1.78	361
TZ1C1314	12.5	1/15/2019	ANTI-A	NIC-B	40	40	29.654	29.135	24.147	29.371	40	40	40	21.933	40	40	NA	NA	NA	NA	NA	NA	NA	NA	NA	NA	2017-12-31	2	NA	NA	NA	NA
TZ1C1314	18	7/10/2019	ANTI-A	NIC-B	40	34.436	40	40	15.772	40	40	40	40	40	40	40	40	26.643	0	0	0	0	0	0	0	0	2017-12-31	2	-2.38	555	-1.79	555
TZ1C1315	6	6/26/2018	ANTI-B	NIC-A	40	28.36	40	40	40	36.063	40	35.252	27.746	35	40	40	29.174	23.278	0	0	0	0	0	0	0	0	2018-01-03	2	0.33	174	1.06	174
TZ1C1315	6.5	7/10/2018	ANTI-B	NIC-A	30.826	40	40	40	40	30.89	40	25.475	40	40	40	40	19.302	22.724	NA	NA	NA	NA	NA	NA	NA	NA	2018-01-03	2	NA	NA	NA	NA
TZ1C1315	12	1/3/2019	ANTI-B	NIC-A	40	40	40	40	21.694	40	30.566	40	40	21.325	40	40	NA	NA	0	0	0	0	0	0	0	0	2018-01-03	2	-1.15	364	0.12	364
TZ1C1315	12.5	1/22/2019	ANTI-B	NIC-A	40	40	40	40	18.067	28.26	40	18.749	40	33.268	40	34.573	NA	NA	NA	NA	NA	NA	NA	NA	NA	NA	2018-01-03	2	NA	NA	NA	NA
TZ1C1317	6	7/9/2018	ANTI-B	NIC-B	40	40	40	40	40	40	40	27.909	40	31.574	40	40	23.054	21.519	0	0	0	0	0	0	0	0	2018-01-01	1	-0.18	178	-0.1	178
TZ1C1317	6.5	7/26/2018	ANTI-B	NIC-B	40	40	40	40	40	32.191	40	40	40	40	40	40	19.074	19.964	NA	NA	NA	NA	NA	NA	NA	NA	2018-01-01	1	NA	NA	NA	NA
TZ1C1317	12	12/28/2018	ANTI-B	NIC-B	40	40	40	40	40	40	40	23.795	40	26.786	40	40	NA	NA	0	0	0	0	0	0	0	0	2018-01-01	1	-2.34	360	-0.6	360
TZ1C1317	12.5	1/14/2019	ANTI-B	NIC-B	40	40	40	40	40	40	40	33.999	40	31.953	40	40	NA	NA	NA	NA	NA	NA	NA	NA	NA	NA	2018-01-01	1	NA	NA	NA	NA
TZ1C1317	18	7/11/2019	ANTI-B	NIC-B	40	40	40	40	40	40	40	22.539	26.844	35	40	40	23.836	30.87	0	0	0	0	0	0	0	0	2018-01-01	1	-1.3	556	-0.41	556
TZ1C1318	6	6/29/2018	ANTI-B	NIC-A	40	22.717	40	40	40	33.046	40	NA	40	40	40	40	19.196	23.196	0	0	0	0	0	0	0	0	2018-01-04	1	-1.53	176	-0.91	176
TZ1C1318	6.5	7/20/2018	ANTI-B	NIC-A	19.585	40	40	40	40	40	40	30.453	40	40	40	40	NA	NA	NA	NA	NA	NA	NA	NA	NA	NA	2018-01-04	1	NA	NA	NA	NA
TZ1C1318	12	12/28/2018	ANTI-B	NIC-A	40	33.556	40	40	40	31.412	22.871	23.647	40	40	40	40	NA	NA	0	0	0	0	0	0	0	0	2018-01-04	1	-1.04	358	-0.28	358
TZ1C1318	12.5	1/14/2019	ANTI-B	NIC-A	40	40	40	40	26.311	40	40	40	40	22.603	40	40	NA	NA	NA	NA	NA	NA	NA	NA	NA	NA	2018-01-04	1	NA	NA	NA	NA
TZ1C1318	18	7/11/2019	ANTI-B	NIC-A	40	34.235	40	40	40	40	40	40	40	40	40	40	40	28.334	1	0	0	0	0	1	0	0	2018-01-04	1	-3.1	552	-1.19	552
TZ1C1319	6	7/6/2018	ANTI-A	NIC-B	40	30.109	40	29.033	23.419	40	40	34.634	40	40	40	40	NA	NA	0	0	0	0	0	0	0	0	2017-12-31	1	-2.71	186	-1.26	186
TZ1C1319	6.5	7/20/2018	ANTI-A	NIC-B	40	26.393	40	24.955	20.449	40	40	40	40	40	40	40	NA	NA	NA	NA	NA	NA	NA	NA	NA	NA	2017-12-31	1	NA	NA	NA	NA
TZ1C1319	12	12/28/2018	ANTI-A	NIC-B	40	40	35.7	40	33.199	36.36	40	20.951	40	40	25.762	40	NA	NA	1	0	0	0	1	0	0	0	2017-12-31	1	-3.09	362	-1.68	362
TZ1C1319	12.5	1/15/2019	ANTI-A	NIC-B	40	29.745	32.646	40	23.133	40	27.221	34.87	40	34.475	40	40	NA	NA	NA	NA	NA	NA	NA	NA	NA	NA	2017-12-31	1	NA	NA	NA	NA
TZ1C1319	18	7/19/2019	ANTI-A	NIC-B	40	30.118	35.879	40	22.428	40	40	40	40	40	40	40	40	23.809	0	0	0	0	0	0	0	0	2017-12-31	1	-3.23	565	-0.55	565
TZ1C1320	6	6/29/2018	ANTI-B	NIC-A	40	40	40	40	40	40	40	NA	40	40	40	40	26.313	23.998	0	0	0	0	0	0	0	0	2017-12-24	2	0.2	179	0.64	179
TZ1C1320	6.5	7/18/2018	ANTI-B	NIC-A	40	40	40	40	40	40	40	27.154	40	40	40	40	NA	NA	NA	NA	NA	NA	NA	NA	NA	NA	2017-12-24	2	NA	NA	NA	NA
TZ1C1320	12	12/20/2018	ANTI-B	NIC-A	40	30.701	35.05	40	25.937	38.197	34.94	23.135	32.345	35	40	40	NA	NA	0	0	0	0	0	0	0	0	2017-12-24	2	0.45	361	0.36	361
TZ1C1320	12.5	1/4/2019	ANTI-B	NIC-A	40	40	40	40	20.494	40	40	40	40	40	40	40	21.543	28.579	NA	NA	NA	NA	NA	NA	NA	NA	2017-12-24	2	NA	NA	NA	NA
TZ1C1320	18	7/15/2019	ANTI-B	NIC-A	40	40	40	40	28.854	40	40	40	40	40	40	40	36.019	24.274	0	0	0	0	0	0	0	0	2017-12-24	2	-0.44	565	0.12	565
TZ1C1321	6	6/29/2018	ANTI-B	NIC-A	40	40	40	40	40	23.949	40	NA	40	40	40	40	20.766	27.784	0	0	0	0	0	0	0	0	2017-12-30	1	-0.06	181	NA	NA
TZ1C1321	6.5	7/27/2018	ANTI-B	NIC-A	40	40	40	40	35.062	40	40	23.6	40	40	40	34.198	18.55	22.147	NA	NA	NA	NA	NA	NA	NA	NA	2017-12-30	1	NA	NA	NA	NA
TZ1C1321	12	1/3/2019	ANTI-B	NIC-A	40	35.145	40	23.581	27.902	40	40	32.481	40	18.529	40	40	NA	NA	0	0	0	0	0	0	0	0	2017-12-30	1	-2.46	368	-0.65	368
TZ1C1321	12.5	1/21/2019	ANTI-B	NIC-A	40	30.741	40	34.284	17.78	40	40	40	38.01	32.821	40	29.841	NA	NA	NA	NA	NA	NA	NA	NA	NA	NA	2017-12-30	1	NA	NA	NA	NA
TZ1C1321	18	7/13/2019	ANTI-B	NIC-A	40	40	40	40	30.035	32.256	40	40	40	40	40	40	40	22.013	0	0	0	0	0	0	0	0	2017-12-30	1	-1.71	560	-0.61	560
TZ1C1322	12	12/31/2018	ANTI-B	NIC-A	40	31.792	40	35.744	20.739	37.014	40	40	24.365	35	40	40	NA	NA	0	0	0	0	0	0	0	0	2018-01-02	2	-1.11	361	0.08	361
TZ1C1322	12.5	1/17/2019	ANTI-B	NIC-A	40	40	40	40	20.5	40	40	29.151	40	40	40	40	NA	NA	NA	NA	NA	NA	NA	NA	NA	NA	2018-01-02	2	NA	NA	NA	NA
TZ1C1322	18	7/9/2019	ANTI-B	NIC-A	40	40	40	40	17.541	40	40	31.333	40	40	40	40	26.288	28.247	1	0	0	0	0	0	1	0	2018-01-02	2	-1.61	553	-2.78	553
TZ1C1323	12	12/21/2018	ANTI-B	NIC-B	40	35.873	40	24.165	22.304	40	22.04	34.216	40	40	40	40	NA	NA	0	0	0	0	0	0	0	0	2017-12-24	1	0.18	361	0.36	361
TZ1C1323	12.5	1/9/2019	ANTI-B	NIC-B	40	32.594	36.215	31.273	16.989	40	40	40	40	40	40	40	NA	NA	NA	NA	NA	NA	NA	NA	NA	NA	2017-12-24	1	NA	NA	NA	NA
TZ1C1323	18	7/10/2019	ANTI-B	NIC-B	40	40	40	40	40	40	40	40	40	27.147	40	40	40	26.964	1	0	0	0	1	0	0	0	2017-12-24	1	-2.11	563	-0.62	563
TZ1C1324	6	6/28/2018	ANTI-A	NIC-B	40	40	32.276	40	40	40	40	NA	32.672	35	40	40	20.639	24.164	0	0	0	0	0	0	0	0	2017-12-30	2	-0.7	180	0.15	180
TZ1C1324	6.5	7/13/2018	ANTI-A	NIC-B	27.979	40	32.12	40	40	40	40	40	40	40	40	40	NA	NA	NA	NA	NA	NA	NA	NA	NA	NA	2017-12-30	2	NA	NA	NA	NA
TZ1C1324	12	12/31/2018	ANTI-A	NIC-B	40	25.412	40	26.664	21.11	40	40	33.534	32.844	35	40	40	NA	NA	0	0	0	0	0	0	0	0	2017-12-30	2	-0.15	362	0.07	362
TZ1C1324	12.5	1/15/2019	ANTI-A	NIC-B	40	29.256	40	31.632	20.94	40	40	40	40	40	40	40	NA	NA	NA	NA	NA	NA	NA	NA	NA	NA	2017-12-30	2	NA	NA	NA	NA
TZ1C1324	18	7/10/2019	ANTI-A	NIC-B	40	28.45	40	40	20.873	40	40	40	40	26.332	40	40	40	27.998	0	0	0	0	0	0	0	0	2017-12-30	2	-1.02	556	0.11	556
TZ1C1325	6	7/11/2018	ANTI-B	NIC-A	27.883	40	40	40	40	40	40	NA	40	40	40	40	29.597	20.952	0	0	0	0	0	0	0	0	2018-01-03	2	-2.62	187	-1.68	187
TZ1C1325	6.5	7/25/2018	ANTI-B	NIC-A	40	40	40	40	40	40	40	23.189	40	40	34.195	40	19.258	20.826	NA	NA	NA	NA	NA	NA	NA	NA	2018-01-03	2	NA	NA	NA	NA
TZ1C1325	12	12/28/2018	ANTI-B	NIC-A	40	27.419	29.801	40	19.797	40	40	25.19	40	25.247	40	40	NA	NA	0	0	0	0	0	0	0	0	2018-01-03	2	-2.25	359	-1.65	359
TZ1C1325	12.5	1/15/2019	ANTI-B	NIC-A	40	33.026	40	40	19.403	40	40	26.343	21.646	35	40	40	NA	NA	NA	NA	NA	NA	NA	NA	NA	NA	2018-01-03	2	NA	NA	NA	NA
TZ1C1325	18	7/10/2019	ANTI-B	NIC-A	40	26.647	40	40	16.899	40	40	40	33.693	35	40	40	28.07	31.017	0	0	0	0	0	0	0	0	2018-01-03	2	-3.06	554	-1.58	554
TZ1C1326	6	7/4/2018	ANTI-A	NIC-B	40	40	40	40	40	40	40	26.403	40	40	40	27.696	NA	NA	0	0	0	0	0	0	0	0	2018-01-04	1	-0.23	180	0.56	180
TZ1C1326	6.5	7/18/2018	ANTI-A	NIC-B	29.194	40	40	40	40	40	40	25.173	40	40	40	40	NA	NA	NA	NA	NA	NA	NA	NA	NA	NA	2018-01-04	1	NA	NA	NA	NA
TZ1C1326	12	1/2/2019	ANTI-A	NIC-B	40	32.399	40	40	40	40	22.318	40	40	34.249	40	40	NA	NA	0	0	0	0	0	0	0	0	2018-01-04	1	-1.12	363	-0.32	363
TZ1C1326	12.5	1/16/2019	ANTI-A	NIC-B	40	27.925	40	40	40	40	28.338	40	40	35.319	40	40	NA	NA	NA	NA	NA	NA	NA	NA	NA	NA	2018-01-04	1	NA	NA	NA	NA
TZ1C1326	18	7/9/2019	ANTI-A	NIC-B	40	22.685	40	35.514	25.071	40	40	23.632	40	34.036	40	40	22.429	32.278	0	0	0	0	0	0	0	0	2018-01-04	1	-2.32	551	-1.26	551
TZ1C1327	6	6/29/2018	ANTI-A	NIC-A	40	29.366	24.271	40	40	32.403	40	NA	40	40	40	40	25.789	21.38	0	0	0	0	0	0	0	0	2017-12-31	2	-2.03	180	-2	180
TZ1C1327	6.5	7/16/2018	ANTI-A	NIC-A	40	25.605	34.563	40	34.942	32.786	40	22.128	27.808	35	40	40	25.369	24.109	NA	NA	NA	NA	NA	NA	NA	NA	2017-12-31	2	NA	NA	NA	NA
TZ1C1327	12	12/29/2018	ANTI-A	NIC-A	40	34.66	29.295	40	40	40	40	40	40	40	40	40	NA	NA	0	0	0	0	0	0	0	0	2017-12-31	2	-1.9	362	-1.56	362
TZ1C1327	12.5	1/15/2019	ANTI-A	NIC-A	40	40	40	40	40	34.569	40	37.409	28.448	35	40	34.098	NA	NA	NA	NA	NA	NA	NA	NA	NA	NA	2017-12-31	2	NA	NA	NA	NA
TZ1C1327	18	7/14/2019	ANTI-A	NIC-A	40	31.831	40	40	29.389	40	40	23.137	40	28.03	40	36.302	30.869	33.726	0	0	0	0	0	0	0	0	2017-12-31	2	-3.11	559	-1.71	559
TZ1C1328	6	7/4/2018	ANTI-A	NIC-A	40	40	40	40	40	32.371	40	NA	40	40	40	40	14.185	22.722	1	0	0	0	1	0	0	0	2017-12-30	2	-1.59	180	-1.58	180
TZ1C1328	6.5	7/20/2018	ANTI-A	NIC-A	40	28.818	30.164	40	40	40	40	29.976	40	34.163	24.439	40	25.841	26.754	NA	NA	NA	NA	NA	NA	NA	NA	2017-12-30	2	NA	NA	NA	NA
TZ1C1328	12	12/28/2018	ANTI-A	NIC-A	40	40	40	40	40	40	40	40	25.309	35	40	40	NA	NA	0	0	0	0	0	0	0	0	2017-12-30	2	-1.51	362	-0.11	362
TZ1C1328	12.5	1/14/2019	ANTI-A	NIC-A	40	40	24.241	40	40	40	40	31.971	28.292	35	40	40	NA	NA	NA	NA	NA	NA	NA	NA	NA	NA	2017-12-30	2	NA	NA	NA	NA
TZ1C1328	18	7/12/2019	ANTI-A	NIC-A	40	40	40	40	40	40	40	40	40	22.823	40	40	32.173	20.995	0	0	0	0	0	0	0	0	2017-12-30	2	-2.07	558	-2.18	558
TZ1C1329	6	7/2/2018	ANTI-B	NIC-B	40	40	40	40	33.619	40	40	NA	40	32.699	26.275	40	14.955	21.565	0	0	0	0	0	0	0	0	2017-12-27	1	-1.68	182	-1.05	182
TZ1C1329	6.5	7/18/2018	ANTI-B	NIC-B	40	40	27.578	40	13.939	40	40	26.542	40	40	40	40	NA	NA	NA	NA	NA	NA	NA	NA	NA	NA	2017-12-27	1	NA	NA	NA	NA
TZ1C1329	12	12/31/2018	ANTI-B	NIC-B	40	23.211	40	30.375	23.299	40	40	30.095	40	22.264	40	40	NA	NA	0	0	0	0	0	0	0	0	2017-12-27	1	-2.47	369	-1.18	369
TZ1C1329	12.5	1/14/2019	ANTI-B	NIC-B	40	40	40	40	20.963	40	40	40	23.276	35	40	40	NA	NA	NA	NA	NA	NA	NA	NA	NA	NA	2017-12-27	1	NA	NA	NA	NA
TZ1C1329	18	7/10/2019	ANTI-B	NIC-B	40	26.054	40	40	40	40	40	24.081	40	26.911	40	40	23.551	23.331	0	0	0	0	0	0	0	0	2017-12-27	1	-2.37	560	-1.72	560
TZ1C1330	6	7/4/2018	ANTI-B	NIC-B	40	40	40	40	40	40	40	NA	40	40	40	40	19.926	40	1	1	0	0	1	0	0	0	2017-12-30	2	-0.28	181	-1.75	181
TZ1C1330	6.5	7/27/2018	ANTI-B	NIC-B	40	40	40	40	40	40	40	28.399	40	40	22.614	40	19.081	24.958	NA	NA	NA	NA	NA	NA	NA	NA	2017-12-30	2	NA	NA	NA	NA
TZ1C1330	12	1/7/2019	ANTI-B	NIC-B	40	29.476	40	40	40	40	40	40	40	40	34.392	40	NA	NA	0	0	0	0	0	0	0	0	2017-12-30	2	-2.01	370	0.86	370
TZ1C1330	12.5	1/21/2019	ANTI-B	NIC-B	40	40	40	30.511	32.131	40	40	24.97	40	30.553	24.006	33.33	NA	NA	NA	NA	NA	NA	NA	NA	NA	NA	2017-12-30	2	NA	NA	NA	NA
TZ1C1330	18	7/14/2019	ANTI-B	NIC-B	40	33.563	40	40	16.943	40	40	29.059	40	40	40	32.766	25.32	28.251	0	0	0	0	0	0	0	0	2017-12-30	2	-1.34	560	0.6	560
TZ1C1331	6	7/5/2018	ANTI-B	NIC-B	40	40	40	40	40	40	40	40	29.63	35	40	40	NA	NA	0	0	0	0	0	0	0	0	2018-01-06	2	-0.7	180	-0.32	180
TZ1C1331	6.5	7/19/2018	ANTI-B	NIC-B	33.51	40	40	40	40	36.592	40	40	40	40	40	40	NA	NA	NA	NA	NA	NA	NA	NA	NA	NA	2018-01-06	2	NA	NA	NA	NA
TZ1C1331	12	1/3/2019	ANTI-B	NIC-B	40	37.672	28.292	40	31.133	40	40	34.924	40	26.105	40	40	NA	NA	0	0	0	0	0	0	0	0	2018-01-06	2	-0.73	362	0.07	362
TZ1C1331	12.5	1/17/2019	ANTI-B	NIC-B	40	40	40	40	14.058	40	40	40	40	23.075	40	40	NA	NA	NA	NA	NA	NA	NA	NA	NA	NA	2018-01-06	2	NA	NA	NA	NA
TZ1C1331	18	7/12/2019	ANTI-B	NIC-B	40	40	40	40	16.979	NA	40	40	40	40	40	40	31.516	26.536	0	0	0	0	0	0	0	0	2018-01-06	2	-0.97	551	-0.12	551
TZ1C1332	6	7/10/2018	ANTI-A	NIC-A	40	40	40	40	40	28.72	40	NA	40	19.737	40	40	23.465	24.293	0	0	0	0	0	0	0	0	2018-01-05	2	-0.66	178	-0.39	178
TZ1C1332	6.5	7/31/2018	ANTI-A	NIC-A	40	27.327	40	40	40	35.103	40	29.295	40	25.705	20.145	40	25.668	25.026	NA	NA	NA	NA	NA	NA	NA	NA	2018-01-05	2	NA	NA	NA	NA
TZ1C1332	12	1/11/2019	ANTI-A	NIC-A	40	33.611	34.456	40	17.703	40	40	33.151	22.087	35	40	40	NA	NA	0	0	0	0	0	0	0	0	2018-01-05	2	-1.84	371	0.01	371
TZ1C1332	12.5	1/29/2019	ANTI-A	NIC-A	40	24.435	22.764	40	19.07	40	26.776	24.772	40	40	40	40	NA	NA	NA	NA	NA	NA	NA	NA	NA	NA	2018-01-05	2	NA	NA	NA	NA
TZ1C1332	18	7/9/2019	ANTI-A	NIC-A	40	40	40	31.024	27.732	40	40	33.292	40	40	21.95	40	29.538	32.25	0	0	0	0	0	0	0	0	2018-01-05	2	-1.3	550	-0.08	550
TZ1C1333	6	6/27/2018	ANTI-B	NIC-B	33.299	40	40	40	40	40	40	18.908	40	40	40	40	22.294	21.723	0	0	0	0	0	0	0	0	2017-12-28	2	-0.68	179	-0.52	179
TZ1C1333	6.5	7/11/2018	ANTI-B	NIC-B	33.113	40	40	40	39.297	40	40	25.573	40	40	40	40	20.965	21.021	NA	NA	NA	NA	NA	NA	NA	NA	2017-12-28	2	NA	NA	NA	NA
TZ1C1333	12	12/24/2018	ANTI-B	NIC-B	40	40	40	40	40	40	40	40	40	34.083	40	40	NA	NA	0	0	0	0	0	0	0	0	2017-12-28	2	-1.11	361	-0.31	361
TZ1C1333	12.5	1/14/2019	ANTI-B	NIC-B	40	40	40	21.249	40	40	34.419	31.602	40	17.807	40	31.924	NA	NA	NA	NA	NA	NA	NA	NA	NA	NA	2017-12-28	2	NA	NA	NA	NA
TZ1C1333	18	7/9/2019	ANTI-B	NIC-B	40	40	40	40	19.218	40	40	27.7	40	40	40	40	40	23.966	0	0	0	0	0	0	0	0	2017-12-28	2	-1.73	558	0.57	558
TZ1C1334	6	7/4/2018	ANTI-A	NIC-B	31.855	40	40	40	40	40	40	40	27.401	35	40	40	NA	NA	0	0	0	0	0	0	0	0	2018-01-08	1	-2	176	-0.88	176
TZ1C1334	6.5	7/25/2018	ANTI-A	NIC-B	33.757	28.523	40	40	40	40	40	40	40	40	40	40	30.601	30.525	NA	NA	NA	NA	NA	NA	NA	NA	2018-01-08	1	NA	NA	NA	NA
TZ1C1334	12	1/8/2019	ANTI-A	NIC-B	40	40	40	40	40	40	27.31	32.589	40	24.644	31.977	40	NA	NA	1	0	0	0	0	1	0	0	2018-01-08	1	-0.31	365	0.33	365
TZ1C1334	12.5	1/24/2019	ANTI-A	NIC-B	40	40	40	40	40	40	18.602	32.529	36.813	29.462	40	40	25.642	32.702	NA	NA	NA	NA	NA	NA	NA	NA	2018-01-08	1	NA	NA	NA	NA
TZ1C1334	18	7/12/2019	ANTI-A	NIC-B	40	40	40	22.137	40	40	40	40	22.847	35	40	40	40	15.627	0	0	0	0	0	0	0	0	2018-01-08	1	-2.13	547	-0.4	547
TZ1C1335	6	7/3/2018	ANTI-B	NIC-A	40	40	22.397	40	40	40	40	NA	40	40	29.105	40	15.062	31.271	1	0	0	0	1	0	0	0	2018-01-04	2	-1.56	179	-1.03	179
TZ1C1335	6.5	7/24/2018	ANTI-B	NIC-A	40	40	32.474	40	40	40	40	28.327	40	40	40	40	16.912	20.464	NA	NA	NA	NA	NA	NA	NA	NA	2018-01-04	2	NA	NA	NA	NA
TZ1C1335	12	1/3/2019	ANTI-B	NIC-A	40	30.513	32.561	26.541	40	40	40	30.568	40	33.021	26.806	40	NA	NA	0	0	0	0	0	0	0	0	2018-01-04	2	-2.28	361	-0.39	361
TZ1C1335	12.5	1/17/2019	ANTI-B	NIC-A	40	40	40	24.223	40	40	40	30.433	33.796	35	40	40	NA	NA	NA	NA	NA	NA	NA	NA	NA	NA	2018-01-04	2	NA	NA	NA	NA
TZ1C1335	18	7/9/2019	ANTI-B	NIC-A	17.126	40	40	40	40	40	40	28.839	35.229	20.045	28.605	32.089	31.533	27.085	0	0	0	0	0	0	0	0	2018-01-04	2	-2.34	551	-1.08	551
TZ1C1336	6	7/16/2018	ANTI-A	NIC-A	40	36.606	40	40	40	40	40	16.444	40	40	40	40	24.491	25.97	0	0	0	0	0	0	0	0	2017-12-31	2	-2.38	176	-0.25	176
TZ1C1336	6.5	7/27/2018	ANTI-A	NIC-A	40	24.964	40	40	40	40	40	19.092	40	40	40	32.841	19.071	21.217	NA	NA	NA	NA	NA	NA	NA	NA	2017-12-31	2	NA	NA	NA	NA
TZ1C1336	12	12/27/2018	ANTI-A	NIC-A	40	40	31.142	40	40	40	40	40	40	40	40	40	NA	NA	1	0	0	0	1	0	0	0	2017-12-31	2	-1.5	361	-0.69	361
TZ1C1336	12.5	1/14/2019	ANTI-A	NIC-A	40	28.894	40	40	40	40	22.813	40	40	34.067	40	40	NA	NA	NA	NA	NA	NA	NA	NA	NA	NA	2017-12-31	2	NA	NA	NA	NA
TZ1C1336	18	7/10/2019	ANTI-A	NIC-A	15.737	32.138	32.701	32.499	18.274	40	40	40	40	40	40	40	31.202	31.872	0	0	0	0	0	0	0	0	2017-12-31	2	-2.39	556	-1.59	556
TZ1C1337	6	7/3/2018	ANTI-B	NIC-A	40	40	40	40	40	30.392	40	NA	40	40	40	40	19.235	22.916	0	0	0	0	0	0	0	0	2018-01-05	2	-3.78	179	-0.29	179
TZ1C1337	6.5	7/26/2018	ANTI-B	NIC-A	40	40	40	28.906	40	40	40	28.414	40	40	40	40	17.818	17.453	NA	NA	NA	NA	NA	NA	NA	NA	2018-01-05	2	NA	NA	NA	NA
TZ1C1337	12	1/3/2019	ANTI-B	NIC-A	40	40	40	40	15.637	40	27.12	25.335	33.225	35	40	40	NA	NA	0	0	0	0	0	0	0	0	2018-01-05	2	-1.53	363	-1.38	363
TZ1C1337	12.5	1/20/2019	ANTI-B	NIC-A	40	40	26.686	40	17.175	40	40	28.683	40	27.013	40	40	NA	NA	NA	NA	NA	NA	NA	NA	NA	NA	2018-01-05	2	NA	NA	NA	NA
TZ1C1337	18	7/9/2019	ANTI-B	NIC-A	40	31.813	33.729	40	16.308	40	40	33.112	40	40	40	40	40	23.215	0	0	0	0	0	0	0	0	2018-01-05	2	-3.36	550	-2.19	550
TZ1C1338	6	6/29/2018	ANTI-A	NIC-A	40	40	40	40	40	40	40	NA	40	40	40	32.495	29.29	21.709	1	0	0	0	1	0	0	0	2017-12-28	2	-0.61	176	-1.34	176
TZ1C1338	6.5	7/20/2018	ANTI-A	NIC-A	40	32.951	40	40	40	40	40	21.692	40	40	40	40	NA	NA	NA	NA	NA	NA	NA	NA	NA	NA	2017-12-28	2	NA	NA	NA	NA
TZ1C1338	12	12/21/2018	ANTI-A	NIC-A	40	40	25.342	40	40	38.043	40	28.94	40	40	40	40	NA	NA	0	0	0	0	0	0	0	0	2017-12-28	2	-1.84	358	-1.18	358
TZ1C1338	12.5	1/8/2019	ANTI-A	NIC-A	40	40	40	40	40	40	40	33.711	32.027	35	40	32.62	NA	NA	NA	NA	NA	NA	NA	NA	NA	NA	2017-12-28	2	NA	NA	NA	NA
TZ1C1338	18	7/10/2019	ANTI-A	NIC-A	40	40	40	29.525	24.262	40	40	26.03	40	40	40	40	34.232	26.571	0	0	0	0	0	0	0	0	2017-12-28	2	-1.74	559	-0.94	559
TZ1C1340	6	7/3/2018	ANTI-B	NIC-B	40	35.573	40	40	40	40	40	NA	40	40	40	40	25.43	26.066	0	0	0	0	0	0	0	0	2018-01-06	2	-2.43	178	0.07	178
TZ1C1340	6.5	7/18/2018	ANTI-B	NIC-B	32.191	40	40	40	40	40	40	27.722	40	19.668	40	40	NA	NA	NA	NA	NA	NA	NA	NA	NA	NA	2018-01-06	2	NA	NA	NA	NA
TZ1C1340	12	1/4/2019	ANTI-B	NIC-B	40	23.437	40	32.147	40	40	40	32.155	40	40	40	40	24.638	22.253	0	0	0	0	0	0	0	0	2018-01-06	2	-2.28	361	-0.26	361
TZ1C1340	12.5	1/25/2019	ANTI-B	NIC-B	40	40	40	30.467	35.157	40	40	21.531	40	25.897	40	40	NA	NA	NA	NA	NA	NA	NA	NA	NA	NA	2018-01-06	2	NA	NA	NA	NA
TZ1C1340	18	7/9/2019	ANTI-B	NIC-B	40	40	40	40	40	40	34.522	40	40	31.477	40	40	21.349	26.941	0	0	0	0	0	0	0	0	2018-01-06	2	-2.49	549	-0.88	549
TZ1C1341	6	7/5/2018	ANTI-A	NIC-A	40	40	40	40	40	30.085	40	33.685	40	40	40	40	NA	NA	0	0	0	0	0	0	0	0	2018-01-06	2	-0.66	178	-1.86	178
TZ1C1341	6.5	7/19/2018	ANTI-A	NIC-A	40	40	40	40	40	40	40	31.221	40	40	40	40	NA	NA	NA	NA	NA	NA	NA	NA	NA	NA	2018-01-06	2	NA	NA	NA	NA
TZ1C1341	12	1/5/2019	ANTI-A	NIC-A	40	37.441	40	40	40	40	40	31.063	28.801	35	40	40	28.498	27.569	0	0	0	0	0	0	0	0	2018-01-06	2	-2.71	364	-1.8	364
TZ1C1341	12.5	1/22/2019	ANTI-A	NIC-A	40	36.821	40	40	40	40	22.723	25.258	40	33.409	40	40	NA	NA	NA	NA	NA	NA	NA	NA	NA	NA	2018-01-06	2	NA	NA	NA	NA
TZ1C1341	18	7/10/2019	ANTI-A	NIC-A	40	40	40	40	21.655	40	40	40	40	40	40	40	32.858	26.937	0	0	0	0	0	0	0	0	2018-01-06	2	-3.02	550	-1.74	550
TZ1C1342	6	7/4/2018	ANTI-B	NIC-B	40	19.412	40	40	40	40	40	NA	40	20.533	25.658	40	25.636	21.833	0	0	0	0	0	0	0	0	2018-01-07	1	0.32	177	-0.19	177
TZ1C1342	6.5	7/17/2018	ANTI-B	NIC-B	32.582	40	40	40	40	40	40	26.839	40	24.47	40	40	NA	NA	NA	NA	NA	NA	NA	NA	NA	NA	2018-01-07	1	NA	NA	NA	NA
TZ1C1342	12	1/2/2019	ANTI-B	NIC-B	40	40	40	40	40	40	40	32.842	21.055	35	40	40	NA	NA	0	0	0	0	0	0	0	0	2018-01-07	1	-1.07	360	-0.6	360
TZ1C1342	12.5	1/16/2019	ANTI-B	NIC-B	40	40	40	40	40	37.152	40	29.942	19.132	35	40	40	NA	NA	NA	NA	NA	NA	NA	NA	NA	NA	2018-01-07	1	NA	NA	NA	NA
TZ1C1342	18	7/13/2019	ANTI-B	NIC-B	40	25.874	40	40	21.131	33.46	40	22.973	40	40	40	40	40	25.092	0	0	0	0	0	0	0	0	2018-01-07	1	-1.58	548	-0.54	548
TZ1C1343	6	7/3/2018	ANTI-B	NIC-A	40	40	40	40	40	40	40	NA	40	40	40	40	20.676	22.19	0	0	0	0	0	0	0	0	2018-01-08	1	-0.1	175	-0.71	175
TZ1C1343	6.5	7/23/2018	ANTI-B	NIC-A	40	35.469	40	40	40	40	40	31.935	40	40	40	40	18.567	21.712	NA	NA	NA	NA	NA	NA	NA	NA	2018-01-08	1	NA	NA	NA	NA
TZ1C1343	12	1/2/2019	ANTI-B	NIC-A	40	40	40	40	24.027	26.911	40	26.229	40	32.709	20.793	40	NA	NA	0	0	0	0	0	0	0	0	2018-01-08	1	-1.48	359	-1.77	359
TZ1C1343	12.5	1/24/2019	ANTI-B	NIC-A	40	40	40	40	19.496	35.013	40	23.859	40	22.689	28.109	40	NA	NA	NA	NA	NA	NA	NA	NA	NA	NA	2018-01-08	1	NA	NA	NA	NA
TZ1C1343	18	7/9/2019	ANTI-B	NIC-A	40	40	40	40	40	40	40	27.363	40	40	26.569	40	24.833	30.837	0	0	0	0	0	0	0	0	2018-01-08	1	-2.31	547	-0.36	547
TZ1C1344	6	6/25/2018	ANTI-B	NIC-B	40	40	40	40	40	40	40	24.989	40	40	40	40	20.698	21.751	0	0	0	0	0	0	0	0	2017-12-26	1	-2.52	178	-2	178
TZ1C1344	6.5	7/18/2018	ANTI-B	NIC-B	40	21.762	40	40	40	27.105	40	27.88	40	40	40	40	NA	NA	NA	NA	NA	NA	NA	NA	NA	NA	2017-12-26	1	NA	NA	NA	NA
TZ1C1344	12	12/31/2018	ANTI-B	NIC-B	40	26.971	34.46	40	16.284	32.044	40	33.826	40	40	40	40	NA	NA	0	0	0	0	0	0	0	0	2017-12-26	1	-4.03	360	-2.74	360
TZ1C1344	12.5	1/14/2019	ANTI-B	NIC-B	40	40	24.724	40	24.341	40	40	26.543	40	40	40	40	NA	NA	NA	NA	NA	NA	NA	NA	NA	NA	2017-12-26	1	NA	NA	NA	NA
TZ1C1344	18	7/14/2019	ANTI-B	NIC-B	40	40	40	40	40	40	40	24.002	40	40	40	40	31.565	25.574	0	0	0	0	0	0	0	0	2017-12-26	1	-3.56	561	-1.72	561
TZ1C1344	18	7/16/2019	ANTI-B	NIC-B	40	29.953	40	40	26.132	35.879	40	37.386	40	22.596	40	40	40	26.189	0	0	0	0	0	0	0	0	2017-12-26	1	-3.56	561	-1.72	561
TZ1C1345	6	7/11/2018	ANTI-B	NIC-A	40	40	40	40	34.901	40	40	40	40	40	40	40	26.597	20.451	0	0	0	0	0	0	0	0	2018-01-09	2	-1.96	177	-2.26	177
TZ1C1345	6.5	7/27/2018	ANTI-B	NIC-A	40	40	40	40	30.249	NA	40	24.035	40	40	40	40	18.126	22.005	NA	NA	NA	NA	NA	NA	NA	NA	2018-01-09	2	NA	NA	NA	NA
TZ1C1345	12	1/9/2019	ANTI-B	NIC-A	40	40	31.564	40	40	40	40	40	40	24.336	40	40	NA	NA	0	0	0	0	0	0	0	0	2018-01-09	2	-2.25	359	-1.46	359
TZ1C1345	12.5	1/24/2019	ANTI-B	NIC-A	40	40	25.541	40	40	40	40	40	38.092	40	40	40	NA	NA	NA	NA	NA	NA	NA	NA	NA	NA	2018-01-09	2	NA	NA	NA	NA
TZ1C1345	18	7/12/2019	ANTI-B	NIC-A	14.474	40	40	40	15.662	40	40	26.431	40	21.756	34.761	40	23.088	30.702	0	0	0	0	0	0	0	0	2018-01-09	2	-1.97	548	-1.54	548
TZ1C1346	6	7/5/2018	ANTI-B	NIC-B	40	40	40	40	40	40	40	40	40	40	40	40	NA	NA	0	0	0	0	0	0	0	0	2018-01-05	2	0.23	178	1.87	178
TZ1C1346	6.5	7/17/2018	ANTI-B	NIC-B	31.885	40	40	40	40	40	40	35.501	40	40	40	40	NA	NA	NA	NA	NA	NA	NA	NA	NA	NA	2018-01-05	2	NA	NA	NA	NA
TZ1C1346	12	1/2/2019	ANTI-B	NIC-B	40	23.16	40	31.772	40	40	40	31.747	40	21.707	40	40	NA	NA	0	0	0	0	0	0	0	0	2018-01-05	2	-0.31	360	0.93	360
TZ1C1346	12.5	1/16/2019	ANTI-B	NIC-B	40	40	40	40	40	40	40	25.906	40	34.386	40	40	NA	NA	NA	NA	NA	NA	NA	NA	NA	NA	2018-01-05	2	NA	NA	NA	NA
TZ1C1346	18	7/10/2019	ANTI-B	NIC-B	9.408	40	35.49	40	22.944	40	40	36.991	28.875	35	40	40	30.706	22.941	0	0	0	0	0	0	0	0	2018-01-05	2	-0.23	550	0.42	550
TZ1C1347	6	7/18/2018	ANTI-A	NIC-B	40	40	40	40	40	40	40	21.626	40	40	21.843	40	25.961	22.102	0	0	0	0	0	0	0	0	2017-12-30	2	-0.47	193	-0.02	193
TZ1C1347	6.5	8/1/2018	ANTI-A	NIC-B	40	40	40	40	35.873	40	40	19.597	31.322	35	28.536	40	24.792	19.411	NA	NA	NA	NA	NA	NA	NA	NA	2017-12-30	2	NA	NA	NA	NA
TZ1C1347	12	1/3/2019	ANTI-A	NIC-B	40	40	40	40	40	40	40	35.06	40	26.621	40	40	NA	NA	0	0	0	0	0	0	0	0	2017-12-30	2	-1.08	359	0.09	359
TZ1C1347	12.5	1/18/2019	ANTI-A	NIC-B	40	33.114	40	40	40	40	40	40	40	40	40	40	NA	NA	NA	NA	NA	NA	NA	NA	NA	NA	2017-12-30	2	NA	NA	NA	NA
TZ1C1347	18	7/11/2019	ANTI-A	NIC-B	40	35.219	40	33.868	15.957	40	40	30.044	35.525	27.62	40	30.685	27.066	21.3	0	0	0	0	0	0	0	0	2017-12-30	2	-1.55	557	-0.3	557
TZ1C1348	6	7/25/2018	ANTI-A	NIC-B	40	40	40	40	40	40	40	20.736	34.825	35	24.513	40	19.469	21.318	0	0	0	0	0	0	0	0	2018-01-09	1	-0.77	183	-0.76	183
TZ1C1348	6.5	8/21/2018	ANTI-A	NIC-B	29.22	40	40	40	40	40	40	25.792	35.094	25.876	40	40	NA	NA	NA	NA	NA	NA	NA	NA	NA	NA	2018-01-09	1	NA	NA	NA	NA
TZ1C1348	12	1/7/2019	ANTI-A	NIC-B	40	30.037	36.131	32.443	23.595	40	24.744	23.591	40	25.926	40	40	NA	NA	1	0	0	0	0	1	0	0	2018-01-09	1	-1.54	363	-1.03	363
TZ1C1348	12.5	1/24/2019	ANTI-A	NIC-B	40	34.328	34.967	28.214	19.865	40	23.345	28.761	29.435	35	40	33.498	NA	NA	NA	NA	NA	NA	NA	NA	NA	NA	2018-01-09	1	NA	NA	NA	NA
TZ1C1348	18	7/9/2019	ANTI-A	NIC-B	40	30.623	40	40	23.148	35.88	40	35.926	34.403	35	40	33.699	29.228	22.974	0	0	0	0	0	0	0	0	2018-01-09	1	-1.97	546	-0.36	546
TZ1C1349	6	7/4/2018	ANTI-A	NIC-A	40	40	40	40	40	40	40	NA	40	40	40	40	21.276	21.496	0	0	0	0	0	0	0	0	2018-01-01	1	-1.56	177	-1.44	177
TZ1C1349	6.5	7/17/2018	ANTI-A	NIC-A	29.743	40	40	40	40	40	40	21.63	40	40	40	40	NA	NA	NA	NA	NA	NA	NA	NA	NA	NA	2018-01-01	1	NA	NA	NA	NA
TZ1C1349	12	1/4/2019	ANTI-A	NIC-A	40	40	40	36.524	40	40	19.134	35.317	36.624	29.448	40	40	NA	NA	0	0	0	0	0	0	0	0	2018-01-01	1	-1.56	364	-1.18	364
TZ1C1349	12.5	1/22/2019	ANTI-A	NIC-A	40	40	40	40	40	32.754	40	21.473	40	40	40	40	NA	NA	NA	NA	NA	NA	NA	NA	NA	NA	2018-01-01	1	NA	NA	NA	NA
TZ1C1349	18	7/11/2019	ANTI-A	NIC-A	40	40	40	40	40	40	28.877	40	40	25.266	27.497	40	29.476	22.171	0	0	0	0	0	0	0	0	2018-01-01	1	-1.83	554	-1.49	554
TZ1C1350	6	7/18/2018	ANTI-B	NIC-A	40	40	40	40	35.311	40	40	40	40	40	40	40	NA	NA	0	0	0	0	0	0	0	0	2018-01-10	1	-3.5	180	-1.66	180
TZ1C1350	6.5	8/1/2018	ANTI-B	NIC-A	32.71	40	40	40	40	40	40	40	40	40	40	40	16.707	23.187	NA	NA	NA	NA	NA	NA	NA	NA	2018-01-10	1	NA	NA	NA	NA
TZ1C1350	12	1/7/2019	ANTI-B	NIC-A	40	40	40	40	40	40	40	22.943	40	40	40	40	NA	NA	0	0	0	0	0	0	0	0	2018-01-10	1	-2.79	362	-2.36	362
TZ1C1350	12.5	1/24/2019	ANTI-B	NIC-A	40	40	40	40	40	22.434	40	40	40	40	40	40	NA	NA	NA	NA	NA	NA	NA	NA	NA	NA	2018-01-10	1	NA	NA	NA	NA
TZ1C1350	18	7/9/2019	ANTI-B	NIC-A	40	40	40	40	40	40	40	34.845	40	40	40	40	17.174	24.344	0	0	0	0	0	0	0	0	2018-01-10	1	-4.15	545	-2.53	545
TZ1C1351	6	6/25/2018	ANTI-A	NIC-A	33.03	40	40	40	40	40	40	40	40	40	40	40	17.328	23.303	0	0	0	0	0	0	0	0	2017-12-28	1	0.27	179	0.77	179
TZ1C1351	6.5	7/24/2018	ANTI-A	NIC-A	40	40	40	40	40	40	40	22.454	40	33.471	40	40	20.55	24.106	NA	NA	NA	NA	NA	NA	NA	NA	2017-12-28	1	NA	NA	NA	NA
TZ1C1351	12	1/3/2019	ANTI-A	NIC-A	40	40	16.837	32.077	22.577	40	40	36.081	27.339	35	40	40	NA	NA	0	0	0	0	0	0	0	0	2017-12-28	1	-0.25	361	1.65	361
TZ1C1351	12.5	1/21/2019	ANTI-A	NIC-A	40	28.488	26.36	36.232	17.633	40	40	40	40	40	40	40	NA	NA	NA	NA	NA	NA	NA	NA	NA	NA	2017-12-28	1	NA	NA	NA	NA
TZ1C1351	18	7/16/2019	ANTI-A	NIC-A	40	34.54	40	40	21.208	40	40	23.17	40	40	24.705	33.144	23.401	24.461	0	0	0	0	0	0	0	0	2017-12-28	1	-1.36	558	0.78	558
TZ1C1352	6	7/6/2018	ANTI-B	NIC-A	40	40	40	40	40	40	40	20.718	33.809	35	28.058	40	NA	NA	1	0	0	0	1	0	0	0	2018-01-09	1	-0.62	177	-0.55	177
TZ1C1352	6.5	7/25/2018	ANTI-B	NIC-A	40	40	40	40	40	40	40	22.117	40	29.064	40	40	17.278	20.978	NA	NA	NA	NA	NA	NA	NA	NA	2018-01-09	1	NA	NA	NA	NA
TZ1C1352	12	1/3/2019	ANTI-B	NIC-A	40	22.899	40	40	22.078	40	40	22.961	40	31.208	40	40	NA	NA	0	0	0	0	0	0	0	0	2018-01-09	1	-3.17	359	-2.34	359
TZ1C1352	12.5	1/18/2019	ANTI-B	NIC-A	40	40	40	40	18.01	40	40	32.217	40	40	40	40	NA	NA	NA	NA	NA	NA	NA	NA	NA	NA	2018-01-09	1	NA	NA	NA	NA
TZ1C1352	18	7/9/2019	ANTI-B	NIC-A	40	40	40	25.635	26.484	40	40	30.258	29.333	35	40	30.933	23.477	27.901	0	0	0	0	0	0	0	0	2018-01-09	1	-3.41	546	-2.25	546
TZ1C1353	6	7/6/2018	ANTI-A	NIC-B	40	40	40	40	40	40	40	21.735	40	40	18.67	40	NA	NA	0	0	0	0	0	0	0	0	2017-12-29	1	-1.19	181	-1.77	181
TZ1C1353	6.5	7/20/2018	ANTI-A	NIC-B	40	40	40	40	40	40	40	18.51	40	40	21.519	40	NA	NA	NA	NA	NA	NA	NA	NA	NA	NA	2017-12-29	1	NA	NA	NA	NA
TZ1C1353	12	12/28/2018	ANTI-A	NIC-B	40	40	24.448	40	20.624	40	21.771	28.381	40	40	40	40	NA	NA	0	0	0	0	0	0	0	0	2017-12-29	1	-3.14	363	-3.14	363
TZ1C1353	12.5	1/17/2019	ANTI-A	NIC-B	40	34.247	23.641	40	36.233	40	25.854	22.053	31.985	35	40	32.128	NA	NA	NA	NA	NA	NA	NA	NA	NA	NA	2017-12-29	1	NA	NA	NA	NA
TZ1C1353	18	7/13/2019	ANTI-A	NIC-B	40	33.032	34.327	31.657	28.943	NA	40	27.974	40	40	40	40	29.277	40	0	0	0	0	0	0	0	0	2017-12-29	1	-3.92	560	-2.81	560
TZ1C1354	6	7/6/2018	ANTI-B	NIC-B	40	40	40	40	40	40	40	19.39	40	17.286	40	40	NA	NA	0	0	0	0	0	0	0	0	2017-12-30	2	0.6	181	1.47	181
TZ1C1354	6.5	7/23/2018	ANTI-B	NIC-B	40	40	40	40	40	40	40	16.368	40	19.25	40	40	17.022	21.744	NA	NA	NA	NA	NA	NA	NA	NA	2017-12-30	2	NA	NA	NA	NA
TZ1C1354	12	12/28/2018	ANTI-B	NIC-B	40	40	40	40	40	40	40	31.091	40	40	24.514	40	NA	NA	1	0	0	0	0	1	0	0	2017-12-30	2	-0.36	363	1.32	363
TZ1C1354	12.5	1/14/2019	ANTI-B	NIC-B	40	40	40	40	40	40	40	40	40	40	40	40	NA	NA	NA	NA	NA	NA	NA	NA	NA	NA	2017-12-30	2	NA	NA	NA	NA
TZ1C1354	18	7/9/2019	ANTI-B	NIC-B	40	40	40	40	40	40	40	27.354	40	40	40	40	23.125	24.473	0	0	0	0	0	0	0	0	2017-12-30	2	-1.02	556	1.23	556
TZ1C1356	6	7/12/2018	ANTI-A	NIC-A	40	40	40	40	24.765	40	40	19.989	40	23.143	24.898	40	16.43	23.606	0	0	0	0	0	0	0	0	2018-01-07	2	0.39	186	0.9	186
TZ1C1356	6.5	7/26/2018	ANTI-A	NIC-A	40	40	40	40	25.518	40	40	25.053	31.156	35	24.516	40	21.659	28.863	NA	NA	NA	NA	NA	NA	NA	NA	2018-01-07	2	NA	NA	NA	NA
TZ1C1356	12	1/11/2019	ANTI-A	NIC-A	40	40	40	29.15	18.138	40	23.712	30.289	36.084	40	40	27.966	NA	NA	0	0	0	0	0	0	0	0	2018-01-07	2	-2.47	375	0.51	361
TZ1C1356	12.5	1/29/2019	ANTI-A	NIC-A	40	40	24.419	27.675	22.709	40	26.055	32.042	40	34.372	40	40	NA	NA	NA	NA	NA	NA	NA	NA	NA	NA	2018-01-07	2	NA	NA	NA	NA
TZ1C1356	18	7/12/2019	ANTI-A	NIC-A	40	40	40	32.431	32.817	40	40	40	40	22.548	32.388	40	40	32.508	0	0	0	0	0	0	0	0	2018-01-07	2	-1.3	550	0.03	550
TZ1C1357	6	7/17/2018	ANTI-A	NIC-A	40	40	40	40	40	40	40	40	40	40	40	40	40	23.986	0	0	0	0	0	0	0	0	2018-01-09	2	-1.54	178	-0.96	178
TZ1C1357	6.5	8/3/2018	ANTI-A	NIC-A	40	40	40	40	40	40	40	24.926	40	27.823	40	40	27.756	21.736	NA	NA	NA	NA	NA	NA	NA	NA	2018-01-09	2	NA	NA	NA	NA
TZ1C1357	12	1/10/2019	ANTI-A	NIC-A	40	40	40	40	40	40	40	35.979	40	40	40	40	NA	NA	0	0	0	0	0	0	0	0	2018-01-09	2	-1.79	360	-1.43	360
TZ1C1357	12.5	1/26/2019	ANTI-A	NIC-A	40	34.835	35.766	40	40	40	40	40	40	25.555	30.164	40	NA	NA	NA	NA	NA	NA	NA	NA	NA	NA	2018-01-09	2	NA	NA	NA	NA
TZ1C1357	18	7/15/2019	ANTI-A	NIC-A	40	40	40	40	40	40	40	40	26.063	35	40	40	23.415	24.418	0	0	0	0	0	0	0	0	2018-01-09	2	-2	551	-1.14	551
TZ1C1358	6	7/10/2018	ANTI-B	NIC-B	40	40	40	40	40	40	40	28.318	22.677	35	40	40	28.67	40	0	0	0	0	0	0	0	0	2018-01-07	2	-1.15	180	-0.17	180
TZ1C1358	6.5	8/7/2018	ANTI-B	NIC-B	40	28.255	40	40	40	40	40	32.713	40	40	40	40	NA	NA	NA	NA	NA	NA	NA	NA	NA	NA	2018-01-07	2	NA	NA	NA	NA
TZ1C1358	12	1/10/2019	ANTI-B	NIC-B	40	40	28.822	40	20.518	40	40	28.123	40	26.408	35.103	40	NA	NA	0	0	0	0	0	0	0	0	2018-01-07	2	-2.29	362	-0.11	362
TZ1C1358	12.5	1/26/2019	ANTI-B	NIC-B	40	40	40	40	16.03	40	40	40	40	32.63	40	40	27.856	22.442	NA	NA	NA	NA	NA	NA	NA	NA	2018-01-07	2	NA	NA	NA	NA
TZ1C1358	18	7/13/2019	ANTI-B	NIC-B	40	40	40	40	18.074	40	40	40	40	40	40	40	24.896	22.24	0	0	0	0	0	0	0	0	2018-01-07	2	-2.32	549	-0.61	549
TZ1C1359	6	7/5/2018	ANTI-B	NIC-A	40	40	40	40	40	40	34.528	32.857	40	34.166	40	40	NA	NA	0	0	0	0	0	0	0	0	2018-01-07	2	-1.54	178	1.3	178
TZ1C1359	6.5	7/19/2018	ANTI-B	NIC-A	40	40	40	40	39.242	40	40	27.498	40	40	30.645	40	NA	NA	NA	NA	NA	NA	NA	NA	NA	NA	2018-01-07	2	NA	NA	NA	NA
TZ1C1359	12	1/10/2019	ANTI-B	NIC-A	40	40	40	40	20.679	40	40	26.147	29.608	35	40	40	NA	NA	0	0	0	0	0	0	0	0	2018-01-07	2	-1.09	360	0.67	360
TZ1C1359	12.5	1/25/2019	ANTI-B	NIC-A	40	40	40	40	17.779	40	40	26.189	40	40	40	40	NA	NA	NA	NA	NA	NA	NA	NA	NA	NA	2018-01-07	2	NA	NA	NA	NA
TZ1C1359	18	7/9/2019	ANTI-B	NIC-A	40	40	40	40	20.338	40	40	40	34.827	35	34.774	40	31.279	25.47	0	0	0	0	0	0	0	0	2018-01-07	2	-2.31	548	-0.64	548
TZ1C1360	6	7/10/2018	ANTI-B	NIC-A	40	40	40	40	40	40	40	18.925	40	40	40	40	15.693	20.555	0	0	0	0	0	0	0	0	2018-01-10	2	-0.7	180	-0.59	180
TZ1C1360	6.5	7/24/2018	ANTI-B	NIC-A	40	40	40	40	40	40	40	23.387	40	40	40	40	18.551	19.996	NA	NA	NA	NA	NA	NA	NA	NA	2018-01-10	2	NA	NA	NA	NA
TZ1C1360	12	1/7/2019	ANTI-B	NIC-A	40	40	33.082	31.834	40	40	40	40	40	27.76	40	40	NA	NA	0	0	0	0	0	0	0	0	2018-01-10	2	-1.51	362	-0.02	362
TZ1C1360	12.5	1/22/2019	ANTI-B	NIC-A	40	40	32.265	40	40	40	40	29.345	40	35.45	40	40	NA	NA	NA	NA	NA	NA	NA	NA	NA	NA	2018-01-10	2	NA	NA	NA	NA
TZ1C1360	18	7/11/2019	ANTI-B	NIC-A	40	40	24.128	40	18.509	40	40	40	40	40	40	40	23.749	25.472	0	0	0	0	0	0	0	0	2018-01-10	2	-1.25	545	-0.77	545
TZ1C1361	6	7/5/2018	ANTI-B	NIC-B	40	40	40	40	40	40	40	17.504	40	40	40	40	NA	NA	0	0	0	0	0	0	0	0	2018-01-07	2	-1.52	177	0.28	177
TZ1C1361	6.5	7/24/2018	ANTI-B	NIC-B	40	40	40	40	40	40	40	27.422	40	40	40	40	20.842	20.976	NA	NA	NA	NA	NA	NA	NA	NA	2018-01-07	2	NA	NA	NA	NA
TZ1C1361	12	1/3/2019	ANTI-B	NIC-B	40	32.138	34.908	40	40	40	34.387	32.717	40	33.748	25.241	40	NA	NA	0	0	0	0	0	0	0	0	2018-01-07	2	-0.31	360	0.41	360
TZ1C1361	12.5	1/17/2019	ANTI-B	NIC-B	40	40	40	22.636	40	40	40	21.645	40	40	40	40	NA	NA	NA	NA	NA	NA	NA	NA	NA	NA	2018-01-07	2	NA	NA	NA	NA
TZ1C1361	18	7/9/2019	ANTI-B	NIC-B	40	40	40	40	19.338	40	40	40	27.068	35	40	40	28.905	25.2	0	0	0	0	0	0	0	0	2018-01-07	2	-1.28	548	0.22	548
TZ1C1362	6	7/2/2018	ANTI-A	NIC-B	40	40	40	40	40	40	40	40	40	40	40	40	40	25.304	0	0	0	0	0	0	0	0	2018-01-05	1	-0.18	178	0.24	178
TZ1C1362	6.5	7/16/2018	ANTI-A	NIC-B	40	40	40	40	34.862	40	40	40	40	40	40	40	40	22.949	NA	NA	NA	NA	NA	NA	NA	NA	2018-01-05	1	NA	NA	NA	NA
TZ1C1362	12	1/3/2019	ANTI-A	NIC-B	40	40	40	29.261	40	40	31.544	23.129	22.01	35	40	40	NA	NA	0	0	0	0	0	0	0	0	2018-01-05	1	-1.5	360	-0.53	360
TZ1C1362	12.5	1/18/2019	ANTI-A	NIC-B	40	40	40	33.919	40	40	30.516	40	40	40	40	40	NA	NA	NA	NA	NA	NA	NA	NA	NA	NA	2018-01-05	1	NA	NA	NA	NA
TZ1C1362	18	7/9/2019	ANTI-A	NIC-B	40	40	40	40	17.362	40	40	29.315	40	40	40	40	30.523	24.581	0	0	0	0	0	0	0	0	2018-01-05	1	-1.6	550	-0.82	550
TZ1C1363	6	7/6/2018	ANTI-B	NIC-A	40	40	40	40	40	20.451	40	23.357	40	40	40	40	NA	NA	0	0	0	0	0	0	0	0	2018-01-10	2	-1.52	177	-1.13	177
TZ1C1363	6.5	7/24/2018	ANTI-B	NIC-A	40	40	40	40	40	40	40	40	40	40	40	40	20.32	23.851	NA	NA	NA	NA	NA	NA	NA	NA	2018-01-10	2	NA	NA	NA	NA
TZ1C1364	6	7/18/2018	ANTI-B	NIC-A	40	22.866	40	40	33.594	36.721	40	26.398	40	40	40	40	NA	NA	0	0	0	0	0	0	0	0	2018-01-12	1	-3.2	187	-2	187
TZ1C1364	6.5	7/31/2018	ANTI-B	NIC-A	40	40	40	40	40	40	40	32.919	40	40	40	40	13.339	23.917	NA	NA	NA	NA	NA	NA	NA	NA	2018-01-12	1	NA	NA	NA	NA
TZ1C1364	12	1/7/2019	ANTI-B	NIC-A	40	31.523	40	40	25.717	28.275	40	31.276	40	40	40	40	NA	NA	0	0	0	0	0	0	0	0	2018-01-12	1	-2.34	360	-1.59	360
TZ1C1364	12.5	1/23/2019	ANTI-B	NIC-A	40	40	40	40	16.001	40	40	24.237	40	40	40	40	NA	NA	NA	NA	NA	NA	NA	NA	NA	NA	2018-01-12	1	NA	NA	NA	NA
TZ1C1364	18	7/9/2019	ANTI-B	NIC-A	40	40	40	40	25.357	40	40	40	40	24.452	40	40	32.347	23.973	0	0	0	0	0	0	0	0	2018-01-12	1	-3.01	543	-1.72	543
TZ1C1366	12	1/9/2019	ANTI-A	NIC-A	40	40	36.304	40	25.615	40	40	31.681	33.252	35	40	40	NA	NA	0	0	0	0	0	0	0	0	2018-01-06	2	-1.53	363	-0.76	363
TZ1C1366	12.5	1/26/2019	ANTI-A	NIC-A	40	40	40	40	15.283	40	29.619	25.929	17.859	35	30.448	28.982	NA	NA	NA	NA	NA	NA	NA	NA	NA	NA	2018-01-06	2	NA	NA	NA	NA
TZ1C1366	18	7/13/2019	ANTI-A	NIC-A	40	33.585	40	40	40	40	40	40	40	40	40	40	40	25.662	0	0	0	0	0	0	0	0	2018-01-06	2	-2.02	553	-1.18	553
TZ1C1367	6	7/2/2018	ANTI-A	NIC-B	40	33.108	40	40	40	27.146	40	NA	40	40	40	40	23.605	20.931	0	0	0	0	0	0	0	0	2018-01-07	1	-1.06	176	-0.78	176
TZ1C1367	6.5	7/16/2018	ANTI-A	NIC-B	29.157	24.658	40	40	40	40	40	21.429	40	40	40	40	NA	NA	NA	NA	NA	NA	NA	NA	NA	NA	2018-01-07	1	NA	NA	NA	NA
TZ1C1367	12	1/2/2019	ANTI-A	NIC-B	40	40	22.346	40	18.991	40	40	31.26	40	40	40	33.582	NA	NA	0	0	0	0	0	0	0	0	2018-01-07	1	-1.04	358	-0.14	358
TZ1C1367	12.5	1/21/2019	ANTI-A	NIC-B	40	40	35.605	35.982	18.097	40	40	35.046	40	40	28.634	40	NA	NA	NA	NA	NA	NA	NA	NA	NA	NA	2018-01-07	1	NA	NA	NA	NA
TZ1C1367	18	7/10/2019	ANTI-A	NIC-B	40	40	40	40	19.07	40	40	40	18.466	35	40	40	40	24.853	0	0	0	0	0	0	0	0	2018-01-07	1	-3.06	548	-1.92	548
TZ1C1368	6	7/13/2018	ANTI-B	NIC-B	40	34.955	40	40	40	40	40	17.157	40	40	40	40	23.161	33.253	0	0	0	0	0	0	0	0	2018-01-09	1	-1.26	184	-0.53	184
TZ1C1368	6.5	8/2/2018	ANTI-B	NIC-B	40	40	40	40	40	40	40	21.894	40	40	40	40	20.278	22.324	NA	NA	NA	NA	NA	NA	NA	NA	2018-01-09	1	NA	NA	NA	NA
TZ1C1368	12	1/4/2019	ANTI-B	NIC-B	40	40	40	40	40	40	40	28.068	40	40	40	40	26.463	40	0	0	0	0	0	0	0	0	2018-01-09	1	-2.75	359	-0.59	359
TZ1C1368	12.5	1/18/2019	ANTI-B	NIC-B	40	32.931	27.071	40	40	40	40	33.703	40	21.431	40	40	NA	NA	NA	NA	NA	NA	NA	NA	NA	NA	2018-01-09	1	NA	NA	NA	NA
TZ1C1368	18	7/15/2019	ANTI-B	NIC-B	40	40	40	40	27.063	40	40	34.523	36.739	32.031	40	32.439	25.9	32.017	0	0	0	0	0	0	0	0	2018-01-09	1	-2.32	548	-0.81	548
TZ1C1369	6	7/4/2018	ANTI-A	NIC-B	40	40	40	40	40	40	40	40	40	40	40	40	22.827	21.465	0	0	0	0	0	0	0	0	2018-01-08	2	1.58	177	1.51	177
TZ1C1369	6.5	7/25/2018	ANTI-A	NIC-B	40	37.129	40	40	40	40	40	18.88	40	40	40	40	20.666	22.728	NA	NA	NA	NA	NA	NA	NA	NA	2018-01-08	2	NA	NA	NA	NA
TZ1C1369	12	1/7/2019	ANTI-A	NIC-B	40	40	40	40	18.818	28.655	40	40	40	40	40	40	NA	NA	0	0	0	0	0	0	0	0	2018-01-08	2	-0.38	364	1.06	364
TZ1C1369	12.5	1/22/2019	ANTI-A	NIC-B	40	40	40	40	15.249	40	40	40	40	40	40	40	NA	NA	NA	NA	NA	NA	NA	NA	NA	NA	2018-01-08	2	NA	NA	NA	NA
TZ1C1369	18	7/9/2019	ANTI-A	NIC-B	40	40	40	40	17.387	40	40	24.025	40	40	40	40	27.956	24.964	0	0	0	0	0	0	0	0	2018-01-08	2	-1.96	547	0.42	547
TZ1C1370	6	7/10/2018	ANTI-B	NIC-A	40	28.003	40	40	40	40	40	NA	40	40	18.305	40	17.572	25.032	0	0	0	0	0	0	0	0	2018-01-10	2	0.62	180	-0.45	180
TZ1C1370	6.5	7/18/2018	ANTI-B	NIC-A	29.56	40	40	40	40	40	40	33.756	40	40	40	40	NA	NA	NA	NA	NA	NA	NA	NA	NA	NA	2018-01-10	2	NA	NA	NA	NA
TZ1C1370	12	1/7/2019	ANTI-B	NIC-A	40	40	40	28.512	40	40	40	28.751	40	40	40	40	NA	NA	0	0	0	0	0	0	0	0	2018-01-10	2	NA	NA	0.07	362
TZ1C1370	12.5	1/21/2019	ANTI-B	NIC-A	40	40	40	27.474	24.971	40	26.331	21.199	40	40	40	40	NA	NA	NA	NA	NA	NA	NA	NA	NA	NA	2018-01-10	2	NA	NA	NA	NA
TZ1C1370	18	7/9/2019	ANTI-B	NIC-A	40	40	40	40	22.053	40	40	40	40	40	40	40	29.771	25.872	0	0	0	0	0	0	0	0	2018-01-10	2	-1.14	545	-1	545
TZ1C1371	6	7/4/2018	ANTI-A	NIC-B	40	40	40	40	40	40	40	NA	40	31.583	40	40	27.832	28.16	0	0	0	0	0	0	0	0	2018-01-05	1	-1.58	178	-0.44	178
TZ1C1371	6.5	7/18/2018	ANTI-A	NIC-B	32.141	40	40	40	40	40	40	20.331	40	40	40	40	NA	NA	NA	NA	NA	NA	NA	NA	NA	NA	2018-01-05	1	NA	NA	NA	NA
TZ1C1371	12	1/3/2019	ANTI-A	NIC-B	40	32.097	26.678	26.284	40	40	31.592	34.512	40	40	40	40	NA	NA	0	0	0	0	0	0	0	0	2018-01-05	1	-3.19	360	-1.33	360
TZ1C1371	12.5	1/17/2019	ANTI-A	NIC-B	40	40	40	31.811	40	40	35.609	40	40	40	40	40	NA	NA	NA	NA	NA	NA	NA	NA	NA	NA	2018-01-05	1	NA	NA	NA	NA
TZ1C1371	18	7/9/2019	ANTI-A	NIC-B	25.563	30.085	40	40	40	40	40	31.949	34.656	35	40	33.83	26.443	20.966	0	0	0	0	0	0	0	0	2018-01-05	1	-2.71	550	-0.82	550
TZ1C1372	12	1/8/2019	ANTI-A	NIC-B	40	30.108	36.453	32.218	30.979	32.499	28.495	28.642	40	24.462	40	40	NA	NA	0	0	0	0	0	0	0	0	2018-01-09	2	-0.75	363	-0.12	363
TZ1C1372	12.5	1/24/2019	ANTI-A	NIC-B	40	33.504	18.623	40	26.307	40	30.734	33.242	24.156	35	40	40	NA	NA	NA	NA	NA	NA	NA	NA	NA	NA	2018-01-09	2	NA	NA	NA	NA
TZ1C1372	18	7/9/2019	ANTI-A	NIC-B	40	40	40	40	25.511	40	40	21.294	40	40	40	40	20.917	22.912	0	0	0	0	0	0	0	0	2018-01-09	2	-1.26	546	-0.17	546
TZ1C1373	6	7/2/2018	ANTI-A	NIC-A	40	40	40	40	40	40	40	NA	40	40	17.211	40	21.972	21.974	1	0	1	0	0	0	0	0	2018-01-04	2	-0.68	179	0.24	179
TZ1C1373	6.5	7/24/2018	ANTI-A	NIC-A	40	40	40	40	33.492	23.903	40	20.262	20.163	35	40	40	17.221	20.561	NA	NA	NA	NA	NA	NA	NA	NA	2018-01-04	2	NA	NA	NA	NA
TZ1C1373	12	1/4/2019	ANTI-A	NIC-A	40	40	40	40	40	40	40	36.269	40	40	40	40	31.173	29.902	0	0	0	0	0	0	0	0	2018-01-04	2	0	365	-0.04	365
TZ1C1373	12.5	1/22/2019	ANTI-A	NIC-A	40	31.929	40	40	40	36.972	40	28.12	40	40	31.245	40	NA	NA	NA	NA	NA	NA	NA	NA	NA	NA	2018-01-04	2	NA	NA	NA	NA
TZ1C1373	18	7/10/2019	ANTI-A	NIC-A	40	24.371	24.576	40	40	40	40	31.757	40	40	40	40	29.089	27.861	0	0	0	0	0	0	0	0	2018-01-04	2	-0.98	552	-0.84	552
TZ1C1374	6.5	7/18/2018	ANTI-B	NIC-A	31.959	40	40	40	40	40	40	19.995	40	40	40	40	NA	NA	NA	NA	NA	NA	NA	NA	NA	NA	2018-01-01	2	NA	NA	NA	NA
TZ1C1374	12	12/28/2018	ANTI-B	NIC-A	40	40	40	40	40	40	40	36.073	40	40	40	40	NA	NA	0	0	0	0	0	0	0	0	2018-01-01	2	-0.72	361	0.92	361
TZ1C1374	12.5	1/15/2019	ANTI-B	NIC-A	40	40	40	40	40	40	40	26.102	29.465	35	40	40	NA	NA	NA	NA	NA	NA	NA	NA	NA	NA	2018-01-01	2	NA	NA	NA	NA
TZ1C1374	18	7/10/2019	ANTI-B	NIC-A	40	40	40	40	40	40	40	34.884	30.063	35	40	40	25.25	25.273	0	0	0	0	0	0	0	0	2018-01-01	2	-1.35	555	-0.06	555
TZ1C1375	6	7/9/2018	ANTI-A	NIC-A	40	40	40	40	40	22.7	40	19.673	40	40	40	40	26.555	22.095	0	0	0	0	0	0	0	0	2018-01-12	2	1.19	175	0.96	175
TZ1C1375	6.5	7/24/2018	ANTI-A	NIC-A	40	40	40	40	40	40	40	21.553	40	40	40	40	19.119	20.864	NA	NA	NA	NA	NA	NA	NA	NA	2018-01-12	2	NA	NA	NA	NA
TZ1C1375	12	1/14/2019	ANTI-A	NIC-A	33.636	40	40	40	40	40	40	22.781	40	40	25.065	40	NA	NA	0	0	0	0	0	0	0	0	2018-01-12	2	0.01	364	0.9	364
TZ1C1375	12.5	1/31/2019	ANTI-A	NIC-A	33.526	40	40	40	40	40	40	28.349	40	40	40	40	NA	NA	NA	NA	NA	NA	NA	NA	NA	NA	2018-01-12	2	NA	NA	NA	NA
TZ1C1375	18	7/9/2019	ANTI-A	NIC-A	40	40	40	40	40	40	40	31.46	40	40	40	40	22.664	24.532	1	0	0	0	1	0	0	0	2018-01-12	2	-0.19	543	-0.16	543
TZ1C1376	6	7/16/2018	ANTI-B	NIC-A	40	40	40	40	40	40	40	29.763	40	40	34.905	40	27.538	23.992	1	0	0	0	1	0	0	0	2018-01-14	2	-0.26	180	2.59	180
TZ1C1376	6.5	7/27/2018	ANTI-B	NIC-A	40	40	40	40	40	40	40	40	40	34.512	40	40	23.487	26.989	NA	NA	NA	NA	NA	NA	NA	NA	2018-01-14	2	NA	NA	NA	NA
TZ1C1376	12	1/11/2019	ANTI-B	NIC-A	40	40	40	40	40	35.025	27.559	26.102	32.967	35	31.239	36.963	NA	NA	1	0	0	0	1	0	0	0	2018-01-14	2	0.06	361	2.08	361
TZ1C1376	12.5	1/28/2019	ANTI-B	NIC-A	40	40	40	40	40	40	40	27.023	24.217	35	40	40	NA	NA	NA	NA	NA	NA	NA	NA	NA	NA	2018-01-14	2	NA	NA	NA	NA
TZ1C1376	18	7/9/2019	ANTI-B	NIC-A	40	40	40	40	40	40	40	36.001	40	28.772	40	40	33.874	32.773	0	0	0	0	0	0	0	0	2018-01-14	2	0.18	541	0.97	541
TZ1C1377	6	7/10/2018	ANTI-A	NIC-B	40	40	40	40	40	40	40	NA	40	40	40	40	40	21.24	1	0	0	0	1	0	0	0	2018-01-16	2	0.3	175	0.71	175
TZ1C1377	6.5	7/31/2018	ANTI-A	NIC-B	40	31.667	40	40	40	40	40	20.861	40	40	40	40	18.132	19.779	NA	NA	NA	NA	NA	NA	NA	NA	2018-01-16	2	NA	NA	NA	NA
TZ1C1377	12	1/15/2019	ANTI-A	NIC-B	40	34.972	40	29.489	40	40	40	40	35.995	35.107	40	40	NA	NA	0	0	0	0	0	0	0	0	2018-01-16	2	-0.76	364	0.49	364
TZ1C1377	12.5	1/30/2019	ANTI-A	NIC-B	40	36.057	40	32.65	40	40	20.712	40	40	27.427	40	40	NA	NA	NA	NA	NA	NA	NA	NA	NA	NA	2018-01-16	2	NA	NA	NA	NA
TZ1C1377	18	7/9/2019	ANTI-A	NIC-B	40	40	31.465	34.685	40	40	40	40	40	40	40	34.771	40	34.541	0	0	0	0	0	0	0	0	2018-01-16	2	-0.49	539	0.84	539
TZ1C1378	6	7/5/2018	ANTI-B	NIC-A	31.345	40	40	40	40	40	40	30.933	40	40	40	40	NA	NA	0	0	0	0	0	0	0	0	2018-01-05	1	-0.23	180	-2.25	180
TZ1C1378	6.5	7/19/2018	ANTI-B	NIC-A	40	40	40	40	40	40	40	24.195	40	40	40	40	NA	NA	NA	NA	NA	NA	NA	NA	NA	NA	2018-01-05	1	NA	NA	NA	NA
TZ1C1378	12	1/3/2019	ANTI-B	NIC-A	40	40	40	33.695	21.847	40	40	30.205	34.987	35	40	40	NA	NA	0	0	0	0	0	0	0	0	2018-01-05	1	-2.37	362	0.35	362
TZ1C1378	12.5	1/23/2019	ANTI-B	NIC-A	40	40	40	31.22	40	40	40	34.581	34.756	35	28.75	40	NA	NA	NA	NA	NA	NA	NA	NA	NA	NA	2018-01-05	1	NA	NA	NA	NA
TZ1C1378	18	7/9/2019	ANTI-B	NIC-A	40	32.452	25.862	40	26.143	40	40	40	35.93	27.2	40	40	40	25.196	0	0	0	0	0	0	0	0	2018-01-05	1	-3.08	550	-0.64	550
TZ1C1379	6	7/11/2018	ANTI-A	NIC-B	40	40	40	40	40	26.356	40	NA	40	40	40	40	22.599	20.4	0	0	0	0	0	0	0	0	2018-01-13	1	0.27	179	-0.7	179
TZ1C1379	6.5	8/8/2018	ANTI-A	NIC-B	40	40	40	40	40	40	40	25.291	40	40	40	40	NA	NA	NA	NA	NA	NA	NA	NA	NA	NA	2018-01-13	1	NA	NA	NA	NA
TZ1C1379	12	1/8/2019	ANTI-A	NIC-B	40	40	40	40	20.739	40	25.689	33.814	40	40	40	40	NA	NA	0	0	0	0	0	0	0	0	2018-01-13	1	-2.34	360	-1.78	360
TZ1C1379	12.5	1/25/2019	ANTI-A	NIC-B	40	40	40	24.382	15.389	40	27.345	40	40	40	40	40	NA	NA	NA	NA	NA	NA	NA	NA	NA	NA	2018-01-13	1	NA	NA	NA	NA
TZ1C1379	18	7/10/2019	ANTI-A	NIC-B	40	19.954	40	40	24.386	31.375	40	40	40	40	40	40	32.49	40	0	0	0	0	0	0	0	0	2018-01-13	1	-4.31	542	-2.77	542
TZ1C1380	6	7/10/2018	ANTI-B	NIC-A	29.362	34.589	40	40	40	40	40	18.75	40	40	40	40	17.853	27.74	0	0	0	0	0	0	0	0	2018-01-13	1	-0.64	178	-0.69	178
TZ1C1380	6.5	7/27/2018	ANTI-B	NIC-A	40	40	40	40	40	40	40	16.485	37.112	31.305	31.153	40	18.803	23.958	NA	NA	NA	NA	NA	NA	NA	NA	2018-01-13	1	NA	NA	NA	NA
TZ1C1380	12	1/9/2019	ANTI-B	NIC-A	40	40	23.69	40	18.992	40	40	40	40	31.891	40	40	NA	NA	0	0	0	0	0	0	0	0	2018-01-13	1	-1.92	360	-0.1	360
TZ1C1380	12.5	1/24/2019	ANTI-B	NIC-A	40	40	34.016	40	22.475	40	40	40	36.201	34.785	40	40	32.03	33.149	NA	NA	NA	NA	NA	NA	NA	NA	2018-01-13	1	NA	NA	NA	NA
TZ1C1380	18	7/10/2019	ANTI-B	NIC-A	40	40	40	40	40	40	40	32.396	40	40	40	40	31.677	31.703	0	0	0	0	0	0	0	0	2018-01-13	1	-1.9	543	-0.78	543
TZ1C1381	6	7/10/2018	ANTI-B	NIC-B	40	28.483	40	40	40	40	40	24.543	40	40	40	30.712	30.135	27.925	0	0	0	0	0	0	0	0	2018-01-11	1	-1.63	180	-0.59	180
TZ1C1381	6.5	7/26/2018	ANTI-B	NIC-B	40	40	40	40	40	40	40	40	40	40	40	40	19.39	22.945	NA	NA	NA	NA	NA	NA	NA	NA	2018-01-11	1	NA	NA	NA	NA
TZ1C1381	12	1/9/2019	ANTI-B	NIC-B	40	40	40	25.949	40	40	40	29.514	26.869	35	40	40	NA	NA	0	0	0	0	0	0	0	0	2018-01-11	1	-1.95	362	-1.24	362
TZ1C1381	12.5	1/24/2019	ANTI-B	NIC-B	40	40	40	30.03	40	40	40	27.575	40	23.374	40	40	26.066	28.725	NA	NA	NA	NA	NA	NA	NA	NA	2018-01-11	1	NA	NA	NA	NA
TZ1C1381	18	7/10/2019	ANTI-B	NIC-B	40	40	40	40	22.973	NA	40	31.954	21.748	35	40	40	26.09	23.692	0	0	0	0	0	0	0	0	2018-01-11	1	-2.65	544	-1.63	544
TZ1C1382	6	7/4/2018	ANTI-B	NIC-B	28.104	27.968	40	40	40	40	40	NA	40	40	40	40	40	20.884	0	0	0	0	0	0	0	0	2018-01-10	2	0.3	175	NA	NA
TZ1C1382	6.5	7/26/2018	ANTI-B	NIC-B	40	26.289	40	40	40	40	40	26.511	40	20.857	40	40	19.129	20.857	NA	NA	NA	NA	NA	NA	NA	NA	2018-01-10	2	NA	NA	NA	NA
TZ1C1382	12	1/9/2019	ANTI-B	NIC-B	40	32.108	40	40	16.1	40	40	40	40	26.661	33.225	40	NA	NA	0	0	0	0	0	0	0	0	2018-01-10	2	-1.15	364	-0.41	364
TZ1C1382	12.5	1/24/2019	ANTI-B	NIC-B	40	40	25.906	40	24.428	40	40	40	27.439	35	40	40	26.088	25.479	NA	NA	NA	NA	NA	NA	NA	NA	2018-01-10	2	NA	NA	NA	NA
TZ1C1382	18	7/10/2019	ANTI-B	NIC-B	40	35.955	40	40	25.965	34.563	40	40	40	40	40	40	27.218	27.609	0	0	0	0	0	0	0	0	2018-01-10	2	-2.28	545	-0.11	545
TZ1C1383	6	7/20/2018	ANTI-B	NIC-A	40	28.641	40	40	40	36.161	40	27.123	40	40	30.048	40	20.215	24.905	0	0	0	0	0	0	0	0	2018-01-13	2	-2.87	178	-2.58	178
TZ1C1383	6.5	8/1/2018	ANTI-B	NIC-A	40	40	40	40	35.045	40	40	30.905	34.746	35	40	40	23.373	22.297	NA	NA	NA	NA	NA	NA	NA	NA	2018-01-13	2	NA	NA	NA	NA
TZ1C1383	12	1/8/2019	ANTI-B	NIC-A	40	40	40	34.791	40	40	40	40	33.272	35	40	40	NA	NA	0	0	0	0	0	0	0	0	2018-01-13	2	-2.26	360	-2.01	360
TZ1C1383	12.5	1/24/2019	ANTI-B	NIC-A	40	40	40	40	18.507	40	40	25.446	40	30.561	40	40	NA	NA	NA	NA	NA	NA	NA	NA	NA	NA	2018-01-13	2	NA	NA	NA	NA
TZ1C1383	18	7/9/2019	ANTI-B	NIC-A	40	40	40	40	40	40	40	29.41	40	30.886	32.357	40	33.728	27.028	0	0	0	0	0	0	0	0	2018-01-13	2	-2.6	542	-2.42	542
TZ1C1384	6	7/18/2018	ANTI-B	NIC-B	40	31.906	40	40	40	35.713	40	31.383	40	24.325	22.882	40	NA	NA	0	0	0	0	0	0	0	0	2018-01-13	2	-1.7	185	-0.22	185
TZ1C1384	6.5	8/16/2018	ANTI-B	NIC-B	40	40	40	40	40	40	40	25.896	40	28.205	40	34.489	NA	NA	NA	NA	NA	NA	NA	NA	NA	NA	2018-01-13	2	NA	NA	NA	NA
TZ1C1384	12	1/11/2019	ANTI-B	NIC-B	40	40	24.325	40	40	40	40	29.83	19.815	35	40	40	NA	NA	0	0	0	0	0	0	0	0	2018-01-13	2	-2	361	-0.64	361
TZ1C1384	12.5	1/29/2019	ANTI-B	NIC-B	40	27.686	28.962	40	40	40	40	31.091	33.122	35	40	40	NA	NA	NA	NA	NA	NA	NA	NA	NA	NA	2018-01-13	2	NA	NA	NA	NA
TZ1C1384	18	7/9/2019	ANTI-B	NIC-B	40	40	40	40	40	40	40	32.92	40	35.076	40	32.753	33.051	32.949	0	0	0	0	0	0	0	0	2018-01-13	2	-2.29	546	-0.73	546
TZ1C1385	6	7/12/2018	ANTI-B	NIC-B	40	17.199	40	40	40	23.976	40	NA	40	40	30.25	40	20.276	19.998	0	0	0	0	0	0	0	0	2018-01-15	1	-2.02	177	-0.67	177
TZ1C1385	6.5	8/2/2018	ANTI-B	NIC-B	40	40	40	40	40	40	40	28.604	40	40	40	40	40	22.071	NA	NA	NA	NA	NA	NA	NA	NA	2018-01-15	1	NA	NA	NA	NA
TZ1C1385	12	1/10/2019	ANTI-B	NIC-B	40	36.082	40	40	17.337	40	40	36.714	35.736	24.377	40	40	NA	NA	0	0	0	0	0	0	0	0	2018-01-15	1	-2.76	360	-1.12	360
TZ1C1385	12.5	1/30/2019	ANTI-B	NIC-B	40	27.935	25.826	40	20.77	26.717	40	28.921	24.208	35	40	40	NA	NA	NA	NA	NA	NA	NA	NA	NA	NA	2018-01-15	1	NA	NA	NA	NA
TZ1C1385	18	7/11/2019	ANTI-B	NIC-B	40	28.968	40	40	19.409	40	40	40	40	40	40	40	40	22.303	0	0	0	0	0	0	0	0	2018-01-15	1	-1.5	541	-0.85	541
TZ1C1386	6	7/25/2018	ANTI-B	NIC-B	40	40	40	40	40	40	40	17.931	40	40	40	40	17.293	27.874	0	0	0	0	0	0	0	0	2018-01-13	2	-0.21	178	-1	178
TZ1C1386	6.5	8/22/2018	ANTI-B	NIC-B	40	40	40	40	40	40	40	29.771	40	18.432	40	40	NA	NA	NA	NA	NA	NA	NA	NA	NA	NA	2018-01-13	2	NA	NA	NA	NA
TZ1C1386	12	1/13/2019	ANTI-B	NIC-B	40	40	40	40	40	40	40	40	40	40	19.88	40	NA	NA	0	0	0	0	0	0	0	0	2018-01-13	2	-1.54	364	-0.91	364
TZ1C1386	12.5	1/31/2019	ANTI-B	NIC-B	40	40	40	40	40	40	40	40	40	40	40	40	NA	NA	NA	NA	NA	NA	NA	NA	NA	NA	2018-01-13	2	NA	NA	NA	NA
TZ1C1386	18	7/9/2019	ANTI-B	NIC-B	40	40	40	40	40	40	40	40	40	40	27.124	40	40	27.032	0	0	0	0	0	0	0	0	2018-01-13	2	-2.25	542	-1.28	542
TZ1C1387	6	7/17/2018	ANTI-B	NIC-A	40	25.421	40	40	40	40	40	33.035	40	19.574	40	40	26.553	24.771	0	0	0	0	0	0	0	0	2018-01-14	2	-1.08	177	-0.87	177
TZ1C1387	6.5	7/28/2018	ANTI-B	NIC-A	40	40	40	40	40	40	40	40	40	29.779	40	40	16.447	17.661	NA	NA	NA	NA	NA	NA	NA	NA	2018-01-14	2	NA	NA	NA	NA
TZ1C1387	12	1/15/2019	ANTI-B	NIC-A	40	29.243	40	29.508	40	40	40	28.218	40	40	40	40	NA	NA	0	0	0	0	0	0	0	0	2018-01-14	2	-1.14	366	-0.27	366
TZ1C1387	12.5	2/6/2019	ANTI-B	NIC-A	40	40	40	27.021	40	40	40	18.554	40	24.079	29.372	29.323	NA	NA	NA	NA	NA	NA	NA	NA	NA	NA	2018-01-14	2	NA	NA	NA	NA
TZ1C1387	18	7/11/2019	ANTI-B	NIC-A	40	40	23.701	40	40	40	33.229	27.03	40	40	40	40	18.446	23.952	0	0	0	0	0	0	0	0	2018-01-14	2	-1.92	543	-0.67	543
TZ1C1388	6	7/16/2018	ANTI-A	NIC-B	40	31.991	40	40	40	40	40	32.985	31.705	35	40	40	19.833	28.853	0	0	0	0	0	0	0	0	2018-01-14	1	-1.16	180	0.28	180
TZ1C1388	6.5	7/31/2018	ANTI-A	NIC-B	40	24.301	40	40	40	40	40	26.165	40	40	25.006	40	29.966	29.258	NA	NA	NA	NA	NA	NA	NA	NA	2018-01-14	1	NA	NA	NA	NA
TZ1C1388	12	1/14/2019	ANTI-A	NIC-B	40	27.457	40	40	40	40	40	36.434	40	40	40	40	NA	NA	0	0	0	0	0	0	0	0	2018-01-14	1	-2.79	362	0.17	362
TZ1C1388	12.5	1/28/2019	ANTI-A	NIC-B	40	27.651	40	40	40	40	40	27.266	40	40	32.573	33.154	NA	NA	NA	NA	NA	NA	NA	NA	NA	NA	2018-01-14	1	NA	NA	NA	NA
TZ1C1388	18	7/16/2019	ANTI-A	NIC-B	NA	32.532	NA	NA	33.177	40	NA	NA	NA	NA	NA	NA	25.581	28.773	0	0	0	0	0	0	0	0	2018-01-14	1	-1.51	542	0.08	542
TZ1C1389	6	7/13/2018	ANTI-A	NIC-A	40	34.557	40	23.007	40	40	40	NA	34.004	35	40	40	17.907	26.072	1	0	0	0	1	0	0	0	2018-01-15	1	-0.67	179	-0.46	179
TZ1C1389	6.5	7/31/2018	ANTI-A	NIC-A	40	27.256	40	30.332	40	40	40	24.236	30.76	35	40	40	23.109	23.016	NA	NA	NA	NA	NA	NA	NA	NA	2018-01-15	1	NA	NA	NA	NA
TZ1C1389	12	1/16/2019	ANTI-A	NIC-A	40	29.195	34.915	40	40	40	40	40	35.358	32.845	40	40	NA	NA	0	0	0	0	0	0	0	0	2018-01-15	1	-1.93	361	-0.5	361
TZ1C1389	12.5	1/31/2019	ANTI-A	NIC-A	40	40	40	40	40	40	40	32.733	40	40	40	40	NA	NA	NA	NA	NA	NA	NA	NA	NA	NA	2018-01-15	1	NA	NA	NA	NA
TZ1C1389	18	7/14/2019	ANTI-A	NIC-A	40	40	40	40	40	40	40	30.58	30.935	35	40	32.485	26.171	24.038	0	0	0	0	0	0	0	0	2018-01-15	1	-1.8	544	-0.99	544
TZ1C1390	6	7/11/2018	ANTI-B	NIC-B	40	40	40	40	40	40	40	NA	40	40	40	40	18.714	22.011	0	0	0	0	0	0	0	0	2018-01-11	2	-1.12	179	-0.29	179
TZ1C1390	6.5	7/23/2018	ANTI-B	NIC-B	40	40	40	40	40	40	40	32.093	40	40	40	40	24.017	15.714	NA	NA	NA	NA	NA	NA	NA	NA	2018-01-11	2	NA	NA	NA	NA
TZ1C1390	12	1/7/2019	ANTI-B	NIC-B	40	34.525	40	40	40	40	40	40	40	40	40	40	NA	NA	0	0	0	0	0	0	0	0	2018-01-11	2	-1.5	361	-0.51	361
TZ1C1390	12.5	1/22/2019	ANTI-B	NIC-B	40	40	40	40	40	40	40	22.935	40	40	40	40	NA	NA	NA	NA	NA	NA	NA	NA	NA	NA	2018-01-11	2	NA	NA	NA	NA
TZ1C1390	18	7/9/2019	ANTI-B	NIC-B	31.868	40	40	40	40	NA	40	40	20.018	35	40	40	22.244	27.653	0	0	0	0	0	0	0	0	2018-01-11	2	-1.59	545	-0.09	545
TZ1C1391	6	7/12/2018	ANTI-A	NIC-A	40	40	40	40	40	40	40	NA	34.955	35	20.462	32.672	26.677	28.779	0	0	0	0	0	0	0	0	2018-01-16	2	-2.41	177	-0.13	177
TZ1C1391	6.5	8/2/2018	ANTI-A	NIC-A	40	40	40	40	40	40	40	28.199	40	23.106	40	40	26.392	25.722	NA	NA	NA	NA	NA	NA	NA	NA	2018-01-16	2	NA	NA	NA	NA
TZ1C1391	12	1/11/2019	ANTI-A	NIC-A	40	22.82	40	40	40	26.502	29.344	40	40	35.043	25.696	40	NA	NA	0	0	0	0	0	0	0	0	2018-01-16	2	-2.64	359	-0.72	359
TZ1C1391	12.5	1/30/2019	ANTI-A	NIC-A	40	24.814	23.127	40	40	40	40	40	40	26.9	40	40	NA	NA	NA	NA	NA	NA	NA	NA	NA	NA	2018-01-16	2	NA	NA	NA	NA
TZ1C1391	18	7/13/2019	ANTI-A	NIC-A	40	28.311	40	40	40	40	40	40	40	40	40	40	40	34.071	0	0	0	0	0	0	0	0	2018-01-16	2	-2.25	542	-1.27	542
TZ1C1392	6	7/12/2018	ANTI-A	NIC-B	40	40	40	40	40	40	40	NA	40	20.211	40	40	20.388	24.375	0	0	0	0	0	0	0	0	2018-01-12	1	-1.48	174	-1.11	174
TZ1C1392	6.5	7/26/2018	ANTI-A	NIC-B	40	40	40	40	40	40	40	21.701	40	40	40	40	16.77	23.956	NA	NA	NA	NA	NA	NA	NA	NA	2018-01-12	1	NA	NA	NA	NA
TZ1C1392	12	1/14/2019	ANTI-A	NIC-B	40	40	21.595	25.081	40	40	40	23.099	36.23	34.529	40	40	NA	NA	0	0	0	0	0	0	0	0	2018-01-12	1	-1.98	364	-1.81	364
TZ1C1392	12.5	1/31/2019	ANTI-A	NIC-B	40	40	40	33.893	40	40	40	38.166	40	40	40	40	NA	NA	NA	NA	NA	NA	NA	NA	NA	NA	2018-01-12	1	NA	NA	NA	NA
TZ1C1392	18	7/12/2019	ANTI-A	NIC-B	40	32.131	27.046	40	31.092	40	40	40	40	27.196	40	29.645	25.128	24.899	0	0	0	0	0	0	0	0	2018-01-12	1	-3.4	545	-2.65	545
TZ1C1392	18	7/13/2019	ANTI-A	NIC-B	40	35.659	40	32.037	40	40	40	40	40	40	40	40	NA	NA	0	0	0	0	0	0	0	0	2018-01-12	1	-3.4	545	-2.65	545
TZ1C1393	6	7/13/2018	ANTI-B	NIC-A	40	27.408	40	40	40	34.155	40	30.028	40	40	40	31.51	26.848	25.105	0	0	0	0	0	0	0	0	2018-01-17	2	0.25	177	0.64	176
TZ1C1393	6.5	7/31/2018	ANTI-B	NIC-A	40	40	40	40	15.908	40	40	31.521	40	40	40	40	24.425	20.24	NA	NA	NA	NA	NA	NA	NA	NA	2018-01-17	2	NA	NA	NA	NA
TZ1C1393	12	1/14/2019	ANTI-B	NIC-A	40	29.051	32.179	40	16.368	40	40	28.839	40	40	40	40	NA	NA	0	0	0	0	0	0	0	0	2018-01-17	2	-1.12	362	-0.4	362
TZ1C1393	12.5	1/29/2019	ANTI-B	NIC-A	40	40	34.943	40	23.192	40	40	40	40	35.531	40	40	NA	NA	NA	NA	NA	NA	NA	NA	NA	NA	2018-01-17	2	NA	NA	NA	NA
TZ1C1393	18	7/12/2019	ANTI-B	NIC-A	40	26.751	40	40	19.62	40	26.16	24.639	40	40	40	40	21.834	26.827	0	0	0	0	0	0	0	0	2018-01-17	2	-2.92	540	-1.7	540
TZ1C1394	6	7/23/2018	ANTI-B	NIC-B	40	40	40	40	40	26.078	40	30.024	40	40	40	40	19.483	22.07	0	0	0	0	0	0	0	0	2018-01-13	2	-0.7	180	-0.85	180
TZ1C1394	6.5	8/4/2018	ANTI-B	NIC-B	40	40	40	40	40	40	40	40	40	40	40	40	NA	NA	NA	NA	NA	NA	NA	NA	NA	NA	2018-01-13	2	NA	NA	NA	NA
TZ1C1394	12	1/10/2019	ANTI-B	NIC-B	40	32.456	40	23.326	21.138	40	40	40	40	21.241	40	31.834	NA	NA	0	0	0	0	0	0	0	0	2018-01-13	2	-1.51	362	-1.18	362
TZ1C1394	12.5	1/24/2019	ANTI-B	NIC-B	40	40	40	40	33.351	40	40	22.318	40	35.585	29.269	40	NA	NA	NA	NA	NA	NA	NA	NA	NA	NA	2018-01-13	2	NA	NA	NA	NA
TZ1C1394	18	7/19/2019	ANTI-B	NIC-B	40	40	40	29.94	20.604	37.108	40	40	40	40	40	40	40	26.542	0	0	0	0	0	0	0	0	2018-01-13	2	-1.52	551	-1.33	551
TZ1C1395	6	7/20/2018	ANTI-A	NIC-B	40	40	40	40	40	40	40	24.82	40	24.287	40	30.612	NA	NA	0	0	0	0	0	0	0	0	2018-01-16	2	-2.27	177	-3.74	177
TZ1C1395	6.5	8/28/2018	ANTI-A	NIC-B	40	40	40	40	40	26.086	40	16.221	40	40	40	40	13.61	21.569	NA	NA	NA	NA	NA	NA	NA	NA	2018-01-16	2	NA	NA	NA	NA
TZ1C1395	12	1/15/2019	ANTI-A	NIC-B	40	40	33.687	40	40	40	40	33.389	40	40	40	33.955	NA	NA	0	0	0	0	0	0	0	0	2018-01-16	2	-1.92	363	-1.98	363
TZ1C1395	12.5	1/30/2019	ANTI-A	NIC-B	40	40	40	40	40	40	40	40	21.49	35	40	40	NA	NA	NA	NA	NA	NA	NA	NA	NA	NA	2018-01-16	2	NA	NA	NA	NA
TZ1C1395	18	7/15/2019	ANTI-A	NIC-B	40	28.796	40	40	21.49	40	32.046	40	40	40	32.229	40	40	40	0	0	0	0	0	0	0	0	2018-01-16	2	-3.32	545	-2.61	545
TZ1C1396	6	7/11/2018	ANTI-A	NIC-A	29.965	28.2	40	40	40	40	40	33.521	40	22.127	40	35.385	28.824	22.967	0	0	0	0	0	0	0	0	2018-01-12	1	0.27	179	2.01	179
TZ1C1396	6.5	7/25/2018	ANTI-A	NIC-A	32.368	40	40	40	40	40	40	40	21.168	35	40	40	40	24.693	NA	NA	NA	NA	NA	NA	NA	NA	2018-01-12	1	NA	NA	NA	NA
TZ1C1396	12	1/10/2019	ANTI-A	NIC-A	40	40	40	40	40	40	22.109	33.806	40	40	40	40	NA	NA	0	0	0	0	0	0	0	0	2018-01-12	1	NA	NA	2.04	361
TZ1C1396	12.5	1/25/2019	ANTI-A	NIC-A	40	23.543	40	40	40	40	27.782	40	36.569	25.595	40	40	NA	NA	NA	NA	NA	NA	NA	NA	NA	NA	2018-01-12	1	NA	NA	NA	NA
TZ1C1396	18	7/10/2019	ANTI-A	NIC-A	40	40	40	40	22.166	40	40	28.056	40	40	40	40	28.32	29.504	0	0	0	0	0	0	0	0	2018-01-12	1	0.34	543	1.67	543
TZ1C1397	6	7/11/2018	ANTI-A	NIC-A	40	40	40	40	40	40	40	NA	25.916	35	25.531	40	16.761	24.216	0	0	0	0	0	0	0	0	2018-01-14	1	-2.33	178	0.14	178
TZ1C1397	6.5	7/24/2018	ANTI-A	NIC-A	40	40	40	40	40	40	40	20.85	40	21.378	40	40	23.607	25.575	NA	NA	NA	NA	NA	NA	NA	NA	2018-01-14	1	NA	NA	NA	NA
TZ1C1397	12	1/9/2019	ANTI-A	NIC-A	40	31.921	35.131	35.508	40	40	40	29.409	36.951	32.781	40	40	NA	NA	0	0	0	0	0	0	0	0	2018-01-14	1	-1.46	358	-1.21	358
TZ1C1397	12.5	1/25/2019	ANTI-A	NIC-A	40	24.261	40	40	40	40	40	23.418	40	21.224	40	40	NA	NA	NA	NA	NA	NA	NA	NA	NA	NA	2018-01-14	1	NA	NA	NA	NA
TZ1C1397	18	7/9/2019	ANTI-A	NIC-A	40	40	40	40	40	40	40	40	40	40	40	40	30.958	26.243	0	0	0	0	0	0	0	0	2018-01-14	1	-2.62	541	-0.33	541
TZ1C1398	6	7/16/2018	ANTI-B	NIC-B	40	21.96	40	40	40	40	40	30.78	40	18.961	19.425	40	21.025	22.001	0	0	0	0	0	0	0	0	2018-01-16	1	0.39	174	-0.5	174
TZ1C1398	6.5	7/31/2018	ANTI-B	NIC-B	40	40	40	40	40	40	40	23.436	40	23.607	25.125	33.435	19.127	17.981	NA	NA	NA	NA	NA	NA	NA	NA	2018-01-16	1	NA	NA	NA	NA
TZ1C1398	12	1/15/2019	ANTI-B	NIC-B	40	39.3	40	40	28.834	34.042	40	34.279	40	40	40	40	NA	NA	0	0	0	0	0	0	0	0	2018-01-16	1	-1.12	363	-1.14	363
TZ1C1398	12.5	1/30/2019	ANTI-B	NIC-B	40	40	40	37.58	18.802	40	40	35.448	40	40	40	40	NA	NA	NA	NA	NA	NA	NA	NA	NA	NA	2018-01-16	1	NA	NA	NA	NA
TZ1C1398	18	7/9/2019	ANTI-B	NIC-B	40	40	40	40	18.028	40	40	29.372	40	31.871	26.071	34.111	30.746	29.745	0	0	0	0	0	0	0	0	2018-01-16	1	-1.85	539	-1.7	539
TZ1C1399	6	7/17/2018	ANTI-B	NIC-A	40	40	40	40	40	40	40	40	40	40	40	40	21.224	19.375	0	0	0	0	0	0	0	0	2018-01-14	1	-0.33	184	-0.53	184
TZ1C1399	6.5	8/7/2018	ANTI-B	NIC-A	40	40	33.617	40	40	40	40	22.889	40	40	40	40	NA	NA	NA	NA	NA	NA	NA	NA	NA	NA	2018-01-14	1	NA	NA	NA	NA
TZ1C1399	12	1/8/2019	ANTI-B	NIC-A	40	40	40	37.412	40	40	40	40	38.437	27.388	40	40	NA	NA	0	0	0	0	0	0	0	0	2018-01-14	1	-3.17	359	-1.11	359
TZ1C1399	12.5	1/24/2019	ANTI-B	NIC-A	40	40	40	40	40	40	40	21.008	40	40	40	40	NA	NA	NA	NA	NA	NA	NA	NA	NA	NA	2018-01-14	1	NA	NA	NA	NA
TZ1C1399	18	7/10/2019	ANTI-B	NIC-A	40	40	40	40	40	40	40	40	40	34.058	40	40	28.526	28.416	0	0	0	0	0	0	0	0	2018-01-14	1	-2.1	541	-2.09	541
TZ1C1400	6	7/18/2018	ANTI-A	NIC-B	40	40	40	40	31.73	28.888	40	19.356	40	40	18.401	40	NA	NA	0	0	0	0	0	0	0	0	2018-01-16	2	-1.13	183	-0.6	183
TZ1C1400	6.5	8/3/2018	ANTI-A	NIC-B	40	40	40	40	40	36.888	40	17.742	40	40	23.321	40	13.428	16.932	NA	NA	NA	NA	NA	NA	NA	NA	2018-01-16	2	NA	NA	NA	NA
TZ1C1400	12	1/14/2019	ANTI-A	NIC-B	40	27.368	40	33.835	40	40	40	40	34.366	35	27.488	40	NA	NA	0	0	0	0	0	0	0	0	2018-01-16	2	-1.14	363	-0.7	363
TZ1C1400	12.5	2/1/2019	ANTI-A	NIC-B	40	31.5	29.948	32.459	40	40	21.269	21.195	40	30.166	40	40	NA	NA	NA	NA	NA	NA	NA	NA	NA	NA	2018-01-16	2	NA	NA	NA	NA
TZ1C1400	18	7/21/2019	ANTI-A	NIC-B	40	40	40	40	18.29	40	40	40	40	40	40	40	40	26.859	0	0	0	0	0	0	0	0	2018-01-16	2	-1.51	550	-0.62	550
TZ1C1401	6	7/18/2018	ANTI-B	NIC-B	40	40	40	40	40	40	40	19.037	40	40	40	40	NA	NA	0	0	0	0	0	0	0	0	2018-01-16	1	-2.47	176	-1.56	176
TZ1C1401	6.5	8/7/2018	ANTI-B	NIC-B	40	40	40	40	40	40	40	21.149	40	40	40	40	NA	NA	NA	NA	NA	NA	NA	NA	NA	NA	2018-01-16	1	NA	NA	NA	NA
TZ1C1401	12	1/15/2019	ANTI-B	NIC-B	40	40	40	25.336	40	40	40	21.511	40	35.47	27.261	40	NA	NA	1	0	0	0	1	0	0	0	2018-01-16	1	-3.24	364	-2.09	364
TZ1C1401	12.5	1/30/2019	ANTI-B	NIC-B	40	40	40	25.961	40	40	40	27.412	27.917	35	40	40	NA	NA	NA	NA	NA	NA	NA	NA	NA	NA	2018-01-16	1	NA	NA	NA	NA
TZ1C1401	18	7/11/2019	ANTI-B	NIC-B	40	40	27.411	40	40	40	40	40	40	40	40	40	40	26.616	0	0	0	0	0	0	0	0	2018-01-16	1	-2.95	540	-2.01	540
TZ1C1402	6	7/10/2018	ANTI-A	NIC-A	17.921	40	40	40	40	40	40	NA	34.37	35	40	40	24.006	20.288	0	0	0	0	0	0	0	0	2018-01-16	1	-1.48	174	-0.88	174
TZ1C1402	6.5	7/25/2018	ANTI-A	NIC-A	28.903	18.819	40	22.32	40	40	40	29.707	35.366	40	40	40	25.585	29.732	NA	NA	NA	NA	NA	NA	NA	NA	2018-01-16	1	NA	NA	NA	NA
TZ1C1402	12	1/17/2019	ANTI-A	NIC-A	40	25.76	40	40	40	26.702	40	40	40	40	40	40	NA	NA	0	0	0	0	0	0	0	0	2018-01-16	1	-2.39	363	-1.69	363
TZ1C1402	12.5	2/2/2019	ANTI-A	NIC-A	40	40	19.072	40	34.055	30.508	40	35.503	40	40	20.3	40	NA	NA	NA	NA	NA	NA	NA	NA	NA	NA	2018-01-16	1	NA	NA	NA	NA
TZ1C1402	18	7/16/2019	ANTI-A	NIC-A	40	40	40	40	16.637	40	40	36.912	40	40	40	35.605	30.264	21.935	0	0	0	0	0	0	0	0	2018-01-16	1	-1.92	545	-1.06	545
TZ1C1403	6	7/20/2018	ANTI-A	NIC-A	40	40	40	40	40	30.959	40	18.342	40	40	34.443	40	NA	NA	0	0	0	0	0	0	0	0	2018-01-17	1	-0.74	182	1.17	182
TZ1C1403	6.5	8/3/2018	ANTI-A	NIC-A	40	40	40	40	40	40	40	15.942	40	40	40	40	13.715	30.479	NA	NA	NA	NA	NA	NA	NA	NA	2018-01-17	1	NA	NA	NA	NA
TZ1C1403	12	1/14/2019	ANTI-A	NIC-A	40	40	40	34.981	20.932	40	22.731	33.645	24.502	35	40	40	NA	NA	0	0	0	0	0	0	0	0	2018-01-17	1	-0.94	362	0.06	362
TZ1C1403	12.5	1/31/2019	ANTI-A	NIC-A	40	35.647	40	40	22.741	29.395	29.768	33.101	40	40	20.521	40	NA	NA	NA	NA	NA	NA	NA	NA	NA	NA	2018-01-17	1	NA	NA	NA	NA
TZ1C1403	18	7/15/2019	ANTI-A	NIC-A	40	40	40	40	40	40	40	40	34.58	35	40	40	31.692	32.314	0	0	0	0	0	0	0	0	2018-01-17	1	-2.26	542	-0.71	542
TZ1C1404	6	7/10/2018	ANTI-B	NIC-B	40	40	40	40	40	33.876	40	NA	40	40	40	40	32.285	27.9	0	0	0	0	0	0	0	0	2018-01-12	1	-2.07	179	-0.8	179
TZ1C1404	6.5	7/27/2018	ANTI-B	NIC-B	40	40	40	40	40	40	40	40	40	40	40	40	19.667	21.97	NA	NA	NA	NA	NA	NA	NA	NA	2018-01-12	1	NA	NA	NA	NA
TZ1C1404	12	1/16/2019	ANTI-B	NIC-B	40	40	23.767	40	40	40	40	37.226	40	40	40	40	NA	NA	1	0	0	0	0	1	0	0	2018-01-12	1	-3.31	369	-1.18	369
TZ1C1404	12.5	2/1/2019	ANTI-B	NIC-B	40	40	24.505	40	40	40	40	40	40	40	40	40	NA	NA	NA	NA	NA	NA	NA	NA	NA	NA	2018-01-12	1	NA	NA	NA	NA
TZ1C1404	18	7/10/2019	ANTI-B	NIC-B	40	40	33.607	40	40	40	40	40	40	40	40	40	40	23.288	0	0	0	0	0	0	0	0	2018-01-12	1	-4.13	543	-2.24	543
TZ1C1405	6	7/19/2018	ANTI-A	NIC-B	40	40	40	40	35.16	40	40	24.164	40	40	40	40	NA	NA	0	0	0	0	0	0	0	0	2018-01-18	1	-1.14	181	-1.54	181
TZ1C1405	6.5	8/2/2018	ANTI-A	NIC-B	40	40	40	40	40	40	40	15.786	40	22.435	34.513	40	16.712	26.137	NA	NA	NA	NA	NA	NA	NA	NA	2018-01-18	1	NA	NA	NA	NA
TZ1C1405	12	1/15/2019	ANTI-A	NIC-B	40	40	40	40	40	27.88	40	29.265	31.44	35	19.089	35.116	NA	NA	0	0	0	0	0	0	0	0	2018-01-18	1	-2.31	358	-2.47	358
TZ1C1405	12.5	1/31/2019	ANTI-A	NIC-B	40	40	40	40	40	40	27.558	24.822	40	31.635	40	40	NA	NA	NA	NA	NA	NA	NA	NA	NA	NA	2018-01-18	1	NA	NA	NA	NA
TZ1C1405	18	7/22/2019	ANTI-A	NIC-B	40	40	27.763	40	40	40	40	40	25.212	35	40	40	40	32.435	0	0	0	0	0	0	0	0	2018-01-18	1	-2.68	547	-2.56	547
TZ1C1406	6.5	8/1/2018	ANTI-A	NIC-A	40	27.189	40	34.826	40	40	40	28.104	40	40	40	34.451	25.808	22.903	NA	NA	NA	NA	NA	NA	NA	NA	2018-01-12	2	NA	NA	NA	NA
TZ1C1406	12	1/8/2019	ANTI-A	NIC-A	40	40	30.179	40	19.421	36.533	40	31.962	40	32.305	40	40	NA	NA	0	0	0	0	0	0	0	0	2018-01-12	2	-1.5	361	1.31	361
TZ1C1406	12.5	1/23/2019	ANTI-A	NIC-A	40	32.605	29.897	40	15.335	40	40	33.724	34.662	35	40	36.299	NA	NA	NA	NA	NA	NA	NA	NA	NA	NA	2018-01-12	2	NA	NA	NA	NA
TZ1C1406	18	7/9/2019	ANTI-A	NIC-A	40	34.22	29.241	40	40	40	40	40	40	40	40	40	22.212	24.367	0	0	0	0	0	0	0	0	2018-01-12	2	-0.88	543	1.39	543
TZ1C1407	6.5	7/18/2018	ANTI-A	NIC-A	31.73	40	40	40	40	40	40	40	40	40	40	40	NA	NA	NA	NA	NA	NA	NA	NA	NA	NA	2018-01-08	2	NA	NA	NA	NA
TZ1C1407	12	1/2/2019	ANTI-A	NIC-A	40	40	40	40	28.439	40	40	26.172	40	40	40	25.555	NA	NA	0	0	0	0	0	0	0	0	2018-01-08	2	0.09	359	-0.59	359
TZ1C1407	12.5	1/17/2019	ANTI-A	NIC-A	40	40	40	40	16.766	40	40	29.377	40	40	40	40	NA	NA	NA	NA	NA	NA	NA	NA	NA	NA	2018-01-08	2	NA	NA	NA	NA
TZ1C1407	18	7/9/2019	ANTI-A	NIC-A	40	40	40	40	16.817	40	24.243	22.792	40	40	40	40	21.341	25.381	0	0	0	0	0	0	0	0	2018-01-08	2	-2.51	547	-0.74	547
TZ1C1408	6	7/10/2018	ANTI-B	NIC-A	40	40	40	40	40	40	40	30.39	40	40	40	40	27.404	29.753	0	0	0	0	0	0	0	0	2018-01-14	1	-1.7	183	0	176
TZ1C1408	6.5	7/25/2018	ANTI-B	NIC-A	40	40	40	40	40	40	40	22.392	40	31.319	40	40	19.541	19.654	NA	NA	NA	NA	NA	NA	NA	NA	2018-01-14	1	NA	NA	NA	NA
TZ1C1408	12	1/7/2019	ANTI-B	NIC-A	40	40	40	40	40	40	23.65	22.98	40	30.418	40	40	NA	NA	0	0	0	0	0	0	0	0	2018-01-14	1	-1.89	358	-0.73	358
TZ1C1408	12.5	1/23/2019	ANTI-B	NIC-A	40	40	40	40	40	35.239	21.843	26.631	36.167	24.943	40	40	NA	NA	NA	NA	NA	NA	NA	NA	NA	NA	2018-01-14	1	NA	NA	NA	NA
TZ1C1408	18	7/9/2019	ANTI-B	NIC-A	40	40	40	40	17.95	40	40	29.95	40	40	40	40	29.986	32.652	0	0	0	0	0	0	0	0	2018-01-14	1	-1.5	541	-1.42	541
TZ1C1409	6	7/18/2018	ANTI-B	NIC-A	40	40	40	40	15.366	40	40	18.735	33.68	35	40	40	NA	NA	0	0	0	0	0	0	0	0	2018-01-22	2	-2.41	177	-0.38	177
TZ1C1409	6.5	8/1/2018	ANTI-B	NIC-A	40	40	40	40	15.927	40	40	24.724	40	40	40	40	18.966	22.289	NA	NA	NA	NA	NA	NA	NA	NA	2018-01-22	2	NA	NA	NA	NA
TZ1C1409	12	1/16/2019	ANTI-B	NIC-A	40	40	19.54	40	12.715	40	26.97	32.938	40	40	40	40	NA	NA	0	0	0	0	0	0	0	0	2018-01-22	2	-2.25	359	-1.33	359
TZ1C1409	12.5	1/31/2019	ANTI-B	NIC-A	40	40	28.936	40	12.708	40	40	34.803	40	40	40	40	NA	NA	NA	NA	NA	NA	NA	NA	NA	NA	2018-01-22	2	NA	NA	NA	NA
TZ1C1409	18	7/18/2019	ANTI-B	NIC-A	40	40	40	40	22.354	40	40	40	40	40	40	40	40	26.851	0	0	0	0	0	0	0	0	2018-01-22	2	-2.58	540	-1.38	540
TZ1C1410	6	7/18/2018	ANTI-B	NIC-B	40	40	40	40	40	40	40	16.823	40	40	40	40	19.29	23.801	0	0	0	0	0	0	0	0	2018-01-22	2	-1.27	176	-0.49	176
TZ1C1410	6.5	8/1/2018	ANTI-B	NIC-B	40	40	40	40	40	40	40	20.602	40	40	40	40	18.94	23.118	NA	NA	NA	NA	NA	NA	NA	NA	2018-01-22	2	NA	NA	NA	NA
TZ1C1410	12	1/16/2019	ANTI-B	NIC-B	40	25.926	40	40	40	40	30.707	29.759	40	40	40	40	NA	NA	0	0	0	0	0	0	0	0	2018-01-22	2	0.11	358	-1.08	358
TZ1C1410	12.5	1/31/2019	ANTI-B	NIC-B	40	29.607	32.206	40	17.425	40	25.112	24.867	33.29	35	40	40	NA	NA	NA	NA	NA	NA	NA	NA	NA	NA	2018-01-22	2	NA	NA	NA	NA
TZ1C1410	18	7/18/2019	ANTI-B	NIC-B	40	40	40	40	23.053	40	40	40	25.775	35	34.536	40	28.155	25.351	0	0	0	0	0	0	0	0	2018-01-22	2	-0.86	541	-1.25	541
TZ1C1411	6	7/5/2018	ANTI-A	NIC-A	40	40	40	40	40	24.144	40	27.229	40	40	27.153	34.085	NA	NA	0	0	0	0	0	0	0	0	2018-01-10	2	-1.5	176	-0.41	176
TZ1C1411	6.5	7/27/2018	ANTI-A	NIC-A	40	40	40	40	40	40	40	26.866	40	40	40	33.353	21.806	18.354	NA	NA	NA	NA	NA	NA	NA	NA	2018-01-10	2	NA	NA	NA	NA
TZ1C1411	12	1/3/2019	ANTI-A	NIC-A	40	40	40	40	40	33.801	33.975	34.147	31.75	35	40	40	NA	NA	0	0	0	0	0	0	0	0	2018-01-10	2	-1.06	358	-0.09	358
TZ1C1411	12.5	1/18/2019	ANTI-A	NIC-A	40	40	40	23.658	40	34.552	40	38.423	20.443	35	31.644	40	NA	NA	NA	NA	NA	NA	NA	NA	NA	NA	2018-01-10	2	NA	NA	NA	NA
TZ1C1411	18	7/9/2019	ANTI-A	NIC-A	40	40	40	40	40	40	40	40	40	40	40	40	40	34.028	0	0	0	0	0	0	0	0	2018-01-10	2	-1.31	545	0.81	545
TZ1C1412	6	7/16/2018	ANTI-A	NIC-B	40	40	40	40	40	40	40	21.489	31.679	35	21.589	40	22.795	25.906	1	0	0	0	1	0	0	0	2018-01-19	1	-2.52	178	0.14	178
TZ1C1412	6.5	7/31/2018	ANTI-A	NIC-B	40	40	40	40	40	40	40	27.861	40	40	29.469	40	40	30.985	NA	NA	NA	NA	NA	NA	NA	NA	2018-01-19	1	NA	NA	NA	NA
TZ1C1412	12	1/14/2019	ANTI-A	NIC-B	40	20.978	28.973	24.238	40	40	27.826	29.846	17.829	35	40	40	NA	NA	0	0	0	0	0	0	0	0	2018-01-19	1	-2.76	360	-1.18	360
TZ1C1412	12.5	1/29/2019	ANTI-A	NIC-B	40	31.301	30.556	28.122	40	40	21.544	31.05	40	23.697	40	40	NA	NA	NA	NA	NA	NA	NA	NA	NA	NA	2018-01-19	1	NA	NA	NA	NA
TZ1C1412	18	7/23/2019	ANTI-A	NIC-B	40	33.522	40	40	30.603	40	40	32.662	35.475	22.426	29.672	40	25.908	31.16	0	0	0	0	0	0	0	0	2018-01-19	1	-2.53	547	-0.12	547
TZ1C1413	6	7/13/2018	ANTI-A	NIC-B	40	40	40	40	40	31.628	40	37.906	40	40	40	40	15.78	26.325	0	0	0	0	0	0	0	0	2018-01-13	1	-0.69	180	0.11	180
TZ1C1413	6.5	7/27/2018	ANTI-A	NIC-B	40	40	40	40	40	40	40	28.454	40	40	40	40	16.377	21.377	NA	NA	NA	NA	NA	NA	NA	NA	2018-01-13	1	NA	NA	NA	NA
TZ1C1413	12	1/10/2019	ANTI-A	NIC-B	40	40	40	34.535	40	40	40	40	40	26.744	40	40	NA	NA	0	0	0	0	0	0	0	0	2018-01-13	1	-1.53	362	0.6	362
TZ1C1413	12.5	1/24/2019	ANTI-A	NIC-B	40	40	40	40	40	35.05	40	36.549	40	28.104	40	40	NA	NA	NA	NA	NA	NA	NA	NA	NA	NA	2018-01-13	1	NA	NA	NA	NA
TZ1C1414	6	7/10/2018	ANTI-B	NIC-B	40	40	40	40	40	40	40	40	40	40	40	40	26.982	24.855	0	0	0	0	0	0	0	0	2018-01-13	2	-1.54	178	-1.14	178
TZ1C1414	6.5	7/26/2018	ANTI-B	NIC-B	40	40	40	40	40	40	40	19.032	22.75	35	40	40	15.183	24.221	NA	NA	NA	NA	NA	NA	NA	NA	2018-01-13	2	NA	NA	NA	NA
TZ1C1414	12	1/11/2019	ANTI-B	NIC-B	40	35.628	26.924	40	15.912	40	25.82	31.91	40	40	40	34.629	NA	NA	0	0	0	0	0	0	0	0	2018-01-13	2	-1.47	362	-1.17	362
TZ1C1414	12.5	1/30/2019	ANTI-B	NIC-B	40	40	32.198	40	26.452	40	30.189	30.27	37.36	31.425	30.671	40	NA	NA	NA	NA	NA	NA	NA	NA	NA	NA	2018-01-13	2	NA	NA	NA	NA
TZ1C1414	18	7/9/2019	ANTI-B	NIC-B	40	40	40	40	40	40	31.256	27.663	40	40	40	40	40	23.528	0	0	0	0	0	0	0	0	2018-01-13	2	-1.21	542	-0.71	542
TZ1C1415	6	7/20/2018	ANTI-B	NIC-B	40	40	40	40	40	40	40	22.364	40	40	40	40	NA	NA	0	0	0	0	0	0	0	0	2018-01-16	1	-1.09	177	-2.3	177
TZ1C1415	6.5	8/3/2018	ANTI-B	NIC-B	40	40	40	40	40	40	40	18.872	40	33.641	40	40	21.071	23.587	NA	NA	NA	NA	NA	NA	NA	NA	2018-01-16	1	NA	NA	NA	NA
TZ1C1415	12	1/16/2019	ANTI-B	NIC-B	40	40	40	40	40	40	40	34.844	40	40	34.071	40	NA	NA	0	0	0	0	0	0	0	0	2018-01-16	1	-1.9	359	-1.66	359
TZ1C1415	12.5	2/1/2019	ANTI-B	NIC-B	40	40	40	40	23.795	40	40	40	40	35.423	40	40	NA	NA	NA	NA	NA	NA	NA	NA	NA	NA	2018-01-16	1	NA	NA	NA	NA
TZ1C1415	18	7/14/2019	ANTI-B	NIC-B	40	40	40	40	20.179	40	40	40	40	40	40	40	31.661	27.94	0	0	0	0	0	0	0	0	2018-01-16	1	-2.26	542	-1.23	542
TZ1C1416	6	7/13/2018	ANTI-A	NIC-A	40	40	40	40	40	40	40	29.273	40	40	40	40	25.416	28.79	0	0	0	0	0	0	0	0	2018-01-10	2	-2.54	183	-1.35	183
TZ1C1416	6.5	8/1/2018	ANTI-A	NIC-A	40	40	40	40	40	40	40	20.811	40	40	40	40	16.391	20.011	NA	NA	NA	NA	NA	NA	NA	NA	2018-01-10	2	NA	NA	NA	NA
TZ1C1416	12	1/4/2019	ANTI-A	NIC-A	40	32.618	40	32.772	40	40	40	40	23.773	35	40	34.927	NA	NA	0	0	0	0	0	0	0	0	2018-01-10	2	-1.84	358	-0.87	358
TZ1C1416	12.5	1/18/2019	ANTI-A	NIC-A	40	40	40	33.125	40	40	40	36.968	18.761	35	40	40	NA	NA	NA	NA	NA	NA	NA	NA	NA	NA	2018-01-10	2	NA	NA	NA	NA
TZ1C1416	18	7/10/2019	ANTI-A	NIC-A	40	40	40	40	18.887	40	40	40	40	40	40	40	25.323	31.74	0	0	0	0	0	0	0	0	2018-01-10	2	-2.76	545	-0.59	545
TZ1C1417	6	7/20/2018	ANTI-B	NIC-B	40	40	40	40	40	40	40	31.651	40	40	40	40	NA	NA	1	0	0	0	1	0	0	0	2018-01-21	2	-2.47	180	-1.44	180
TZ1C1417	6.5	8/10/2018	ANTI-B	NIC-B	40	40	40	40	40	40	40	23.57	40	40	40	40	NA	NA	NA	NA	NA	NA	NA	NA	NA	NA	2018-01-21	2	NA	NA	NA	NA
TZ1C1417	12	1/17/2019	ANTI-B	NIC-B	40	40	18.633	40	40	40	40	35.171	36.917	33.584	40	40	NA	NA	1	0	0	0	0	1	0	0	2018-01-21	2	-2.67	361	-2.49	361
TZ1C1417	12.5	2/1/2019	ANTI-B	NIC-B	40	40	27.644	40	40	40	40	33.993	29.863	35	40	40	NA	NA	NA	NA	NA	NA	NA	NA	NA	NA	2018-01-21	2	NA	NA	NA	NA
TZ1C1417	18	7/18/2019	ANTI-B	NIC-B	40	40	40	40	40	40	40	21.442	40	40	40	40	29.103	30.405	0	0	0	0	0	0	0	0	2018-01-21	2	-3.12	543	-1.52	543
TZ1C1418	6	7/16/2018	ANTI-A	NIC-A	40	40	40	40	40	40	40	28.061	40	40	40	40	23.385	22.46	0	0	0	0	0	0	0	0	2018-01-21	1	-0.59	176	-0.47	176
TZ1C1418	6.5	7/30/2018	ANTI-A	NIC-A	40	40	40	40	40	40	40	21.375	40	40	40	40	18.262	24.358	NA	NA	NA	NA	NA	NA	NA	NA	2018-01-21	1	NA	NA	NA	NA
TZ1C1418	12	1/14/2019	ANTI-A	NIC-A	40	40	35.449	40	40	37.975	40	40	33.888	35	40	40	NA	NA	0	0	0	0	0	0	0	0	2018-01-21	1	-1.46	358	-0.79	358
TZ1C1418	12.5	1/28/2019	ANTI-A	NIC-A	40	37.244	36.709	40	40	40	40	23.008	21.091	35	40	40	NA	NA	NA	NA	NA	NA	NA	NA	NA	NA	2018-01-21	1	NA	NA	NA	NA
TZ1C1418	18	7/15/2019	ANTI-A	NIC-A	40	40	40	40	40	40	40	40	40	32.12	31.342	40	40	26.999	0	0	0	0	0	0	0	0	2018-01-21	1	-1.71	540	-1.22	540
TZ1C1419	6	8/6/2018	ANTI-B	NIC-B	26.969	31.415	40	40	40	29.742	40	40	40	21.402	16.684	40	NA	NA	0	0	0	0	0	0	0	0	2018-01-20	2	-1.85	198	-2.14	198
TZ1C1419	6.5	8/19/2018	ANTI-B	NIC-B	30.771	40	40	40	40	33.209	40	25.558	17.924	35	40	40	NA	NA	NA	NA	NA	NA	NA	NA	NA	NA	2018-01-20	2	NA	NA	NA	NA
TZ1C1419	12	1/16/2019	ANTI-B	NIC-B	40	31.132	40	40	40	40	40	27.939	32.609	35	40	40	NA	NA	0	0	0	0	0	0	0	0	2018-01-20	2	-2.26	360	-2.13	360
TZ1C1419	12.5	2/1/2019	ANTI-B	NIC-B	40	40	40	23.75	40	40	40	34.131	40	34.001	28.488	28.214	NA	NA	NA	NA	NA	NA	NA	NA	NA	NA	2018-01-20	2	NA	NA	NA	NA
TZ1C1419	18	7/18/2019	ANTI-B	NIC-B	40	26.879	40	40	18.322	40	40	40	40	40	29.23	40	40	28.14	0	0	0	0	0	0	0	0	2018-01-20	2	-2.26	543	-2.53	543
TZ1C1420	6	7/18/2018	ANTI-A	NIC-B	40	40	40	40	31.756	40	40	25.059	34.768	35	40	40	NA	NA	0	0	0	0	0	0	0	0	2018-01-22	1	-1.09	177	-0.43	177
TZ1C1420	6.5	7/31/2018	ANTI-A	NIC-B	40	24.073	40	40	40	40	40	16.683	40	33.879	40	28.987	19.974	21.608	NA	NA	NA	NA	NA	NA	NA	NA	2018-01-22	1	NA	NA	NA	NA
TZ1C1420	12	1/16/2019	ANTI-A	NIC-B	40	35.791	40	40	40	35.057	40	29.92	35.121	31.931	40	40	NA	NA	0	0	0	0	0	0	0	0	2018-01-22	1	-1.04	358	0.01	358
TZ1C1420	12.5	2/1/2019	ANTI-A	NIC-B	40	23.944	34.475	40	40	35.634	40	35.439	33.58	35	40	40	NA	NA	NA	NA	NA	NA	NA	NA	NA	NA	2018-01-22	1	NA	NA	NA	NA
TZ1C1420	18	7/17/2019	ANTI-A	NIC-B	40	32.212	40	40	19.795	40	32.62	40	40	40	40	40	25.5	25.702	0	0	0	0	0	0	0	0	2018-01-22	1	-1.49	540	-0.45	540
TZ1C1421	6	7/4/2018	ANTI-A	NIC-A	40	40	40	40	40	40	40	NA	40	40	40	40	21.652	24.439	0	0	0	0	0	0	0	0	2018-01-10	2	-0.59	175	-1.79	175
TZ1C1421	6.5	7/24/2018	ANTI-A	NIC-A	24.783	22.634	40	40	40	40	40	17.777	40	31.273	40	40	14.018	21.67	NA	NA	NA	NA	NA	NA	NA	NA	2018-01-10	2	NA	NA	NA	NA
TZ1C1421	12	1/9/2019	ANTI-A	NIC-A	40	26.515	40	40	40	40	34.36	24.631	20.4	35	34.207	40	NA	NA	0	0	0	0	0	0	0	0	2018-01-10	2	-3.86	363	-2.68	363
TZ1C1421	12.5	1/24/2019	ANTI-A	NIC-A	40	35.812	40	40	40	40	40	33.137	29.567	35	40	40	NA	NA	NA	NA	NA	NA	NA	NA	NA	NA	2018-01-10	2	NA	NA	NA	NA
TZ1C1421	18	7/9/2019	ANTI-A	NIC-A	40	29.948	40	40	28.099	40	40	31.492	40	40	32.838	40	30.676	31.666	0	0	0	0	0	0	0	0	2018-01-10	2	-3.32	545	-1.94	545
TZ1C1422	6	8/9/2018	ANTI-B	NIC-A	40	40	40	40	40	22.318	40	19.135	40	24.456	40	33.185	NA	NA	1	0	0	0	1	0	0	0	2018-01-20	2	-1.6	201	-1.02	201
TZ1C1422	6.5	8/31/2018	ANTI-B	NIC-A	40	40	40	40	40	40	40	26.062	40	23.959	40	40	19.61	18.856	NA	NA	NA	NA	NA	NA	NA	NA	2018-01-20	2	NA	NA	NA	NA
TZ1C1422	12	1/18/2019	ANTI-B	NIC-A	40	25.223	29.122	40	16.945	40	20.39	35.031	40	40	35.794	40	NA	NA	0	0	0	0	0	0	0	0	2018-01-20	2	-2.68	362	-0.71	362
TZ1C1422	12.5	2/4/2019	ANTI-B	NIC-A	40	40	35.272	40	19.289	40	40	31.952	28.977	35	40	40	NA	NA	NA	NA	NA	NA	NA	NA	NA	NA	2018-01-20	2	NA	NA	NA	NA
TZ1C1422	18	7/19/2019	ANTI-B	NIC-A	40	40	40	28.189	27.2	40	40	29.979	29.624	35	40	40	27.251	20.518	0	0	0	0	0	0	0	0	2018-01-20	2	-3.69	548	-0.19	548
TZ1C1424	6	7/5/2018	ANTI-A	NIC-A	40	40	40	40	40	40	40	22.339	22.79	35	40	40	NA	NA	0	0	0	0	0	0	0	0	2018-01-11	1	-1.51	175	-1.79	175
TZ1C1424	6.5	7/31/2018	ANTI-A	NIC-A	40	40	40	40	40	40	40	24.222	29.992	35	40	33.801	16.886	23.672	NA	NA	NA	NA	NA	NA	NA	NA	2018-01-11	1	NA	NA	NA	NA
TZ1C1424	12	1/11/2019	ANTI-A	NIC-A	40	40	40	40	40	40	29.916	40	37.129	40	24.335	40	NA	NA	0	0	0	0	0	0	0	0	2018-01-11	1	-2.82	364	-2.48	364
TZ1C1424	12.5	2/1/2019	ANTI-A	NIC-A	40	24.706	28.205	34.004	34.995	27.752	25.508	20.226	40	34.927	40	40	NA	NA	NA	NA	NA	NA	NA	NA	NA	NA	2018-01-11	1	NA	NA	NA	NA
TZ1C1424	18	7/14/2019	ANTI-A	NIC-A	40	40	40	40	23.129	35.331	40	40	40	40	40	40	24.442	23.782	0	0	0	0	0	0	0	0	2018-01-11	1	-4.08	546	-3.77	546
TZ1C1425	6	7/11/2018	ANTI-A	NIC-B	40	40	40	40	40	40	40	NA	40	40	40	40	24.316	25.163	0	0	0	0	0	0	0	0	2018-01-13	2	-1.1	178	-0.9	178
TZ1C1425	6.5	7/31/2018	ANTI-A	NIC-B	40	40	40	40	40	40	40	20.928	40	40	40	40	26.615	23.598	NA	NA	NA	NA	NA	NA	NA	NA	2018-01-13	2	NA	NA	NA	NA
TZ1C1425	12	1/10/2019	ANTI-A	NIC-B	40	30.953	37.478	40	21.11	40	40	40	40	40	40	40	NA	NA	0	0	0	0	0	0	0	0	2018-01-13	2	-1.87	360	-0.99	360
TZ1C1425	12.5	1/25/2019	ANTI-A	NIC-B	40	37.398	40	40	25.919	40	40	40	40	40	40	40	NA	NA	NA	NA	NA	NA	NA	NA	NA	NA	2018-01-13	2	NA	NA	NA	NA
TZ1C1425	18	7/10/2019	ANTI-A	NIC-B	40	35.463	40	40	19.128	40	40	28.849	40	40	40	40	26.377	25.676	0	0	0	0	0	0	0	0	2018-01-13	2	-2.25	542	-0.65	542
TZ1C1426	6	7/13/2018	ANTI-A	NIC-B	40	28.825	40	40	40	40	40	23.602	40	40	40	33.174	16.34	23.275	0	0	0	0	0	0	0	0	2018-01-19	1	-2.89	174	-2.67	174
TZ1C1426	6.5	7/27/2018	ANTI-A	NIC-B	40	40	40	40	40	40	40	40	40	40	40	40	40	20.706	NA	NA	NA	NA	NA	NA	NA	NA	2018-01-19	1	NA	NA	NA	NA
TZ1C1426	12	1/18/2019	ANTI-A	NIC-B	40	40	20.5	40	40	40	40	22.356	24.607	35	40	40	NA	NA	0	0	0	0	0	0	0	0	2018-01-19	1	-3.65	363	-2.89	363
TZ1C1426	12.5	2/4/2019	ANTI-A	NIC-B	40	40	26.027	40	40	40	22.587	40	19.243	35	40	40	NA	NA	NA	NA	NA	NA	NA	NA	NA	NA	2018-01-19	1	NA	NA	NA	NA
TZ1C1426	18	7/12/2019	ANTI-A	NIC-B	40	40	40	40	40	40	40	40	40	30.194	40	40	40	29.418	0	0	0	0	0	0	0	0	2018-01-19	1	-3.35	539	-2.43	539
TZ1C1427	6	7/12/2018	ANTI-A	NIC-A	40	40	40	40	40	40	40	NA	40	40	40	40	18.886	21.844	0	0	0	0	0	0	0	0	2018-01-15	2	-1.1	178	-0.28	178
TZ1C1427	6.5	7/26/2018	ANTI-A	NIC-A	40	40	40	40	40	40	40	32.481	40	40	16.967	40	21.948	22.889	NA	NA	NA	NA	NA	NA	NA	NA	2018-01-15	2	NA	NA	NA	NA
TZ1C1427	12	1/11/2019	ANTI-A	NIC-A	40	40	40	40	40	40	40	33.691	40	40	40	40	NA	NA	0	0	0	0	0	0	0	0	2018-01-15	2	-0.7	360	0.08	360
TZ1C1427	12.5	1/27/2019	ANTI-A	NIC-A	40	23.836	40	40	40	40	40	32.112	40	40	40	40	NA	NA	NA	NA	NA	NA	NA	NA	NA	NA	2018-01-15	2	NA	NA	NA	NA
TZ1C1427	18	7/10/2019	ANTI-A	NIC-A	40	40	40	40	40	40	40	40	40	31.063	32.847	31.265	26.872	29.075	1	0	0	0	0	1	0	0	2018-01-15	2	-2.92	540	-0.91	540
TZ1C1428	6	7/20/2018	ANTI-A	NIC-B	40	40	40	40	40	40	40	40	40	40	40	32.915	NA	NA	0	0	0	0	0	0	0	0	2018-01-20	1	-1.63	180	-0.09	180
TZ1C1428	6.5	8/4/2018	ANTI-A	NIC-B	40	40	40	40	40	33.655	40	40	40	40	40	32.688	NA	NA	NA	NA	NA	NA	NA	NA	NA	NA	2018-01-20	1	NA	NA	NA	NA
TZ1C1428	12	1/19/2019	ANTI-A	NIC-B	40	40	40	40	26.805	40	40	40	21.274	35	30.826	40	NA	NA	0	0	0	0	0	0	0	0	2018-01-20	1	-3.14	363	-0.62	363
TZ1C1428	12.5	2/5/2019	ANTI-A	NIC-B	40	40	31.711	40	40	40	40	40	40	40	29.565	40	NA	NA	NA	NA	NA	NA	NA	NA	NA	NA	2018-01-20	1	NA	NA	NA	NA
TZ1C1428	18	7/14/2019	ANTI-A	NIC-B	40	40	40	40	22.4	40	40	33.131	40	40	40	40	30.488	23.429	0	0	0	0	0	0	0	0	2018-01-20	1	-1.48	539	-0.76	539
TZ1C1429	6	7/26/2018	ANTI-B	NIC-A	40	20.526	40	40	40	40	40	29.591	40	40	40	40	40	21.138	0	0	0	0	0	0	0	0	2018-01-20	1	0.14	184	-0.41	184
TZ1C1429	6.5	8/9/2018	ANTI-B	NIC-A	40	25.606	40	40	40	36.544	40	26.76	27.04	35	40	40	NA	NA	NA	NA	NA	NA	NA	NA	NA	NA	2018-01-20	1	NA	NA	NA	NA
TZ1C1429	12	1/18/2019	ANTI-B	NIC-A	40	31.735	40	28.432	40	40	40	33.732	40	40	40	40	NA	NA	1	0	0	0	1	0	0	0	2018-01-20	1	-2.96	362	-0.82	362
TZ1C1429	12.5	2/5/2019	ANTI-B	NIC-A	40	36.95	40	28.186	40	40	40	29.495	34.413	35	40	32.901	NA	NA	NA	NA	NA	NA	NA	NA	NA	NA	2018-01-20	1	NA	NA	NA	NA
TZ1C1429	18	7/15/2019	ANTI-B	NIC-A	40	29.651	40	40	32.727	NA	35.32	40	24.706	35	32.678	40	40	22.413	0	0	0	0	0	0	0	0	2018-01-20	1	-2.97	539	-0.59	539
TZ1C1430	6	8/7/2018	ANTI-B	NIC-B	40	40	40	40	40	40	40	22.97	24.136	35	26.74	40	NA	NA	0	0	0	0	0	0	0	0	2018-01-22	2	-0.19	196	-0.52	196
TZ1C1430	6.5	8/22/2018	ANTI-B	NIC-B	31.976	40	40	40	40	40	40	35.456	40	40	40	40	NA	NA	NA	NA	NA	NA	NA	NA	NA	NA	2018-01-22	2	NA	NA	NA	NA
TZ1C1430	12	1/18/2019	ANTI-B	NIC-B	40	21.009	37.438	40	40	40	40	23.127	40	40	40	40	NA	NA	0	0	0	0	0	0	0	0	2018-01-22	2	0.06	361	0.34	361
TZ1C1430	12.5	2/1/2019	ANTI-B	NIC-B	40	40	40	40	40	40	40	40	40	19.967	40	40	NA	NA	NA	NA	NA	NA	NA	NA	NA	NA	2018-01-22	2	NA	NA	NA	NA
TZ1C1430	18	7/20/2019	ANTI-B	NIC-B	40	40	40	40	40	40	40	20.74	40	40	40	40	18.608	22.851	0	0	0	0	0	0	0	0	2018-01-22	2	0.16	543	0.61	543
TZ1C1431	6	7/25/2018	ANTI-A	NIC-B	31.263	40	40	40	40	40	40	32.193	40	40	40	40	40	22.281	0	0	0	0	0	0	0	0	2018-01-25	2	-1.05	176	0.07	176
TZ1C1431	6.5	8/7/2018	ANTI-A	NIC-B	40	18.773	40	40	40	40	40	32.774	40	40	40	40	NA	NA	NA	NA	NA	NA	NA	NA	NA	NA	2018-01-25	2	NA	NA	NA	NA
TZ1C1431	12	1/18/2019	ANTI-A	NIC-B	40	25.984	40	32.628	25.357	40	40	30.897	40	29.577	40	40	NA	NA	0	0	0	0	0	0	0	0	2018-01-25	2	-0.67	358	0.27	358
TZ1C1431	12.5	2/1/2019	ANTI-A	NIC-B	40	31.303	40	36.501	30.856	40	40	29.116	40	24.663	40	40	NA	NA	NA	NA	NA	NA	NA	NA	NA	NA	2018-01-25	2	NA	NA	NA	NA
TZ1C1431	18	7/20/2019	ANTI-A	NIC-B	40	34.836	40	40	29.052	40	40	40	40	40	40	40	40	29.934	1	0	0	0	1	0	0	0	2018-01-25	2	-1.19	540	0.02	540
TZ1C1432	6	7/17/2018	ANTI-A	NIC-A	33.023	31.003	31.934	40	40	40	40	23.829	40	40	22.741	40	18.042	22.107	0	0	0	0	0	0	0	0	2018-01-20	2	-1.1	178	-0.85	178
TZ1C1432	6.5	8/22/2018	ANTI-A	NIC-A	30.23	40	40	40	40	40	40	23.258	40	40	40	40	NA	NA	NA	NA	NA	NA	NA	NA	NA	NA	2018-01-20	2	NA	NA	NA	NA
TZ1C1432	12	1/16/2019	ANTI-A	NIC-A	40	33.498	40	40	40	40	40	40	40	40	40	40	NA	NA	0	0	0	0	0	0	0	0	2018-01-20	2	-1.09	360	-0.39	360
TZ1C1432	12.5	2/1/2019	ANTI-A	NIC-A	40	22.395	40	40	40	40	23.525	36.314	40	40	40	40	NA	NA	NA	NA	NA	NA	NA	NA	NA	NA	2018-01-20	2	NA	NA	NA	NA
TZ1C1432	18	7/15/2019	ANTI-A	NIC-A	40	40	19.416	40	21.855	30.296	40	40	40	40	40	40	40	27.181	0	0	0	0	0	0	0	0	2018-01-20	2	-1.87	539	-1.65	539
TZ1C1433	6	7/25/2018	ANTI-B	NIC-B	40	31.181	40	40	40	40	40	18.594	40	40	40	40	17.637	20.295	0	0	0	0	0	0	0	0	2018-01-26	1	0.39	174	-0.79	174
TZ1C1433	6.5	8/15/2018	ANTI-B	NIC-B	40	40	40	40	40	40	40	28.162	40	29.274	40	40	NA	NA	NA	NA	NA	NA	NA	NA	NA	NA	2018-01-26	1	NA	NA	NA	NA
TZ1C1433	12	1/25/2019	ANTI-B	NIC-B	40	22.96	24.816	40	40	28.536	32.583	21.369	24.058	35	40	31.393	NA	NA	0	0	0	0	0	0	0	0	2018-01-26	1	-2.39	363	0.2	363
TZ1C1433	12.5	2/11/2019	ANTI-B	NIC-B	40	40	28.356	40	40	40	40	35.613	40	28.313	40	40	NA	NA	NA	NA	NA	NA	NA	NA	NA	NA	2018-01-26	1	NA	NA	NA	NA
TZ1C1433	18	7/25/2019	ANTI-B	NIC-B	40	40	40	40	40	40	40	40	40	28.352	30.907	40	28.846	31.997	0	0	0	0	0	0	0	0	2018-01-26	1	-0.43	545	-0.86	545
TZ1C1434	6	7/24/2018	ANTI-A	NIC-A	40	40	40	40	40	40	40	21.777	40	40	34.335	40	19.707	24.131	0	0	0	0	0	0	0	0	2018-01-20	1	-1.56	181	-0.56	181
TZ1C1434	6.5	8/7/2018	ANTI-A	NIC-A	40	40	40	40	40	40	40	25.294	22.344	35	27.844	40	NA	NA	NA	NA	NA	NA	NA	NA	NA	NA	2018-01-20	1	NA	NA	NA	NA
TZ1C1434	12	1/19/2019	ANTI-A	NIC-A	40	40	40	40	40	40	40	40	40	27.966	40	40	NA	NA	0	0	0	0	0	0	0	0	2018-01-20	1	-1.12	363	-0.32	363
TZ1C1434	12.5	2/1/2019	ANTI-A	NIC-A	40	40	40	40	40	40	40	29.777	31.765	35	40	31.869	NA	NA	NA	NA	NA	NA	NA	NA	NA	NA	2018-01-20	1	NA	NA	NA	NA
TZ1C1434	18	7/19/2019	ANTI-A	NIC-A	40	40	40	40	19.766	40	40	40	40	40	40	40	40	20.729	0	0	0	0	0	0	0	0	2018-01-20	1	-1.36	545	-0.22	545
TZ1C1435	6	7/24/2018	ANTI-A	NIC-A	40	40	40	40	40	40	40	22.738	40	40	40	40	25.283	27.061	0	0	0	0	0	0	0	0	2018-01-23	1	-2.42	174	-1.39	174
TZ1C1435	6.5	8/7/2018	ANTI-A	NIC-A	40	17.546	40	40	40	40	40	17.779	40	40	40	40	NA	NA	NA	NA	NA	NA	NA	NA	NA	NA	2018-01-23	1	NA	NA	NA	NA
TZ1C1435	12	1/22/2019	ANTI-A	NIC-A	40	40	35.221	40	40	40	40	40	22.933	35	40	40	NA	NA	0	0	0	0	0	0	0	0	2018-01-23	1	-2.39	363	-1.8	363
TZ1C1435	12.5	2/7/2019	ANTI-A	NIC-A	40	40	21.069	40	40	40	40	30.474	25.263	35	40	40	NA	NA	NA	NA	NA	NA	NA	NA	NA	NA	2018-01-23	1	NA	NA	NA	NA
TZ1C1435	18	7/18/2019	ANTI-A	NIC-A	29.015	24.597	40	40	40	40	40	23.365	40	22.535	40	32.61	21.625	23.193	0	0	0	0	0	0	0	0	2018-01-23	1	-3.43	540	-1.91	540
TZ1C1436	6	7/24/2018	ANTI-A	NIC-A	40	40	40	40	40	40	40	40	40	40	40	32.951	30.036	28.302	0	0	0	0	0	0	0	0	2018-01-26	2	NA	NA	0.4	178
TZ1C1436	6.5	8/13/2018	ANTI-A	NIC-A	40	40	40	40	40	40	40	40	40	40	40	40	40	31.327	NA	NA	NA	NA	NA	NA	NA	NA	2018-01-26	2	NA	NA	NA	NA
TZ1C1436	12	1/21/2019	ANTI-A	NIC-A	40	29.736	40	40	40	30.72	40	22.409	40	34.509	32.334	40	NA	NA	0	0	0	0	0	0	0	0	2018-01-26	2	-2.26	360	-0.01	360
TZ1C1436	12.5	2/4/2019	ANTI-A	NIC-A	NA	NA	NA	NA	NA	34.654	NA	NA	NA	NA	NA	NA	NA	NA	NA	NA	NA	NA	NA	NA	NA	NA	2018-01-26	2	NA	NA	NA	NA
TZ1C1436	18	7/23/2019	ANTI-A	NIC-A	40	40	40	40	25.692	40	40	27.529	40	40	27.906	40	40	24.406	0	0	0	0	0	0	0	0	2018-01-26	2	-2.22	542	0.32	542
TZ1C1437	6	7/25/2018	ANTI-B	NIC-A	40	40	40	40	40	40	40	21.741	40	40	40	40	18.542	29.73	0	0	0	0	0	0	0	0	2018-01-25	2	-1.03	175	-1.46	175
TZ1C1437	6.5	8/10/2018	ANTI-B	NIC-A	40	40	40	40	40	40	40	28.014	40	24.068	40	40	NA	NA	NA	NA	NA	NA	NA	NA	NA	NA	2018-01-25	2	NA	NA	NA	NA
TZ1C1437	12	1/24/2019	ANTI-B	NIC-A	40	40	40	40	40	40	24.323	33.301	35.171	40	30.939	40	37.299	23.821	0	0	0	0	0	0	0	0	2018-01-25	2	-2.32	364	-0.91	364
TZ1C1437	12.5	2/9/2019	ANTI-B	NIC-A	40	40	40	40	21.303	40	40	40	36.14	40	40	35.006	NA	NA	NA	NA	NA	NA	NA	NA	NA	NA	2018-01-25	2	NA	NA	NA	NA
TZ1C1437	18	7/19/2019	ANTI-B	NIC-A	40	30.687	40	40	40	40	40	37.142	40	31.968	40	40	26.582	28.338	0	0	0	0	0	0	0	0	2018-01-25	2	-2.39	539	-1.32	539
TZ1C1438	6	7/31/2018	ANTI-A	NIC-A	40	40	40	40	40	40	40	24.588	40	40	40	28.604	18.5	30.287	0	0	0	0	0	0	0	0	2018-01-23	1	-1.68	182	-0.33	182
TZ1C1438	6.5	8/13/2018	ANTI-A	NIC-A	40	40	40	40	40	40	40	31.004	40	40	40	40	25.721	40	NA	NA	NA	NA	NA	NA	NA	NA	2018-01-23	1	NA	NA	NA	NA
TZ1C1438	12	1/21/2019	ANTI-A	NIC-A	40	25.737	40	40	40	34.355	40	40	40	25.477	40	40	NA	NA	0	0	0	0	0	0	0	0	2018-01-23	1	-1.54	363	-0.28	363
TZ1C1438	12.5	2/4/2019	ANTI-A	NIC-A	40	32.527	25.289	40	40	40	40	40	40	31.046	40	40	NA	NA	NA	NA	NA	NA	NA	NA	NA	NA	2018-01-23	1	NA	NA	NA	NA
TZ1C1438	18	7/19/2019	ANTI-A	NIC-A	40	40	40	40	40	40	40	27.392	40	40	40	40	25.048	23.001	0	0	0	0	0	0	0	0	2018-01-23	1	-2.24	540	-0.27	540
TZ1C1439	6	7/27/2018	ANTI-B	NIC-B	40	30.569	40	40	40	36.025	40	18.401	40	40	40	25.671	25.762	21.647	0	0	0	0	0	0	0	0	2018-01-23	2	-0.77	183	0.33	183
TZ1C1439	6.5	8/13/2018	ANTI-B	NIC-B	40	40	40	40	40	40	40	19.766	40	31.431	40	40	NA	NA	NA	NA	NA	NA	NA	NA	NA	NA	2018-01-23	2	NA	NA	NA	NA
TZ1C1439	12	1/19/2019	ANTI-B	NIC-B	40	40	40	40	22.899	40	24.4	22.414	26.719	35	40	32.917	NA	NA	0	0	0	0	0	0	0	0	2018-01-23	2	-1.48	360	-0.29	360
TZ1C1439	12.5	2/7/2019	ANTI-B	NIC-B	40	35.294	40	40	13.602	40	40	33.356	40	32.56	31.274	40	NA	NA	NA	NA	NA	NA	NA	NA	NA	NA	2018-01-23	2	NA	NA	NA	NA
TZ1C1439	18	7/20/2019	ANTI-B	NIC-B	40	40	40	40	22.677	40	40	40	35.67	33.828	40	40	40	24.797	0	0	0	0	0	0	0	0	2018-01-23	2	-1.9	542	-0.15	542
TZ1C1440	6	7/19/2018	ANTI-A	NIC-A	40	40	40	40	40	40	40	33.138	40	40	40	40	NA	NA	0	0	0	0	0	0	0	0	2018-01-22	2	-1.98	178	-0.56	178
TZ1C1440	6.5	8/10/2018	ANTI-A	NIC-A	40	40	40	40	34.744	40	40	21.31	40	40	21.312	40	NA	NA	NA	NA	NA	NA	NA	NA	NA	NA	2018-01-22	2	NA	NA	NA	NA
TZ1C1440	12	1/17/2019	ANTI-A	NIC-A	40	40	40	40	40	40	40	40	40	40	40	40	NA	NA	0	0	0	0	0	0	0	0	2018-01-22	2	-2.65	360	-0.48	360
TZ1C1440	12.5	2/1/2019	ANTI-A	NIC-A	40	40	40	40	40	40	40	31.952	40	19.809	40	36.22	NA	NA	NA	NA	NA	NA	NA	NA	NA	NA	2018-01-22	2	NA	NA	NA	NA
TZ1C1440	18	7/19/2019	ANTI-A	NIC-A	22.538	40	40	40	40	40	40	40	40	30.849	40	40	31.496	28.18	0	0	0	0	0	0	0	0	2018-01-22	2	-2.54	543	-1.42	543
TZ1C1441	6	7/20/2018	ANTI-A	NIC-B	40	26.523	40	40	40	40	40	16.74	36.928	28.673	40	40	NA	NA	0	0	0	0	0	0	0	0	2018-01-20	1	-2.1	180	-1.76	180
TZ1C1441	6.5	8/2/2018	ANTI-A	NIC-B	40	37.749	40	40	34.62	40	40	19.105	40	23.45	40	40	22.439	25.082	NA	NA	NA	NA	NA	NA	NA	NA	2018-01-20	1	NA	NA	NA	NA
TZ1C1441	12	1/19/2019	ANTI-A	NIC-B	40	40	40	40	40	40	40	19.467	40	40	40	40	NA	NA	0	0	0	0	0	0	0	0	2018-01-20	1	-3.19	363	-1.69	363
TZ1C1441	12	1/19/2019	ANTI-A	NIC-B	40	40	20.098	40	40	40	40	40	40	40	40	40	NA	NA	0	0	0	0	0	0	0	0	2018-01-20	1	-3.19	363	-1.69	363
TZ1C1441	12.5	2/7/2019	ANTI-A	NIC-B	40	26.758	40	40	40	40	28.673	38.1	35.026	21.559	40	33.073	NA	NA	NA	NA	NA	NA	NA	NA	NA	NA	2018-01-20	1	NA	NA	NA	NA
TZ1C1441	18	7/19/2019	ANTI-A	NIC-B	40	40	40	40	25.326	40	40	30.174	40	40	40	40	26.355	32.159	0	0	0	0	0	0	0	0	2018-01-20	1	-2.65	544	-2.48	544
TZ1C1442	6	7/17/2018	ANTI-B	NIC-A	40	34.892	40	40	40	40	40	23.466	31.566	35	40	40	20.716	23.641	0	0	0	0	0	0	0	0	2018-01-20	2	-2.41	177	-0.03	177
TZ1C1442	6.5	7/31/2018	ANTI-B	NIC-A	40	40	40	40	40	40	40	21.492	40	40	40	40	16.353	21.788	NA	NA	NA	NA	NA	NA	NA	NA	2018-01-20	2	NA	NA	NA	NA
TZ1C1442	12	1/14/2019	ANTI-B	NIC-A	40	40	40	34.986	13.573	40	24.104	30.229	40	40	40	40	NA	NA	0	0	0	0	0	0	0	0	2018-01-20	2	-1.47	359	-0.19	359
TZ1C1442	12.5	1/28/2019	ANTI-B	NIC-A	40	40	40	40	11.797	40	40	28.089	40	34.381	34.938	40	NA	NA	NA	NA	NA	NA	NA	NA	NA	NA	2018-01-20	2	NA	NA	NA	NA
TZ1C1442	18	7/18/2019	ANTI-B	NIC-A	40	40	40	40	18.553	30.471	26.059	27.664	40	34.355	40	26.262	18.778	25.958	0	0	0	0	0	0	0	0	2018-01-20	2	-2.44	544	-0.16	543
TZ1C1443	6	7/31/2018	ANTI-A	NIC-B	40	40	40	40	40	40	40	24.575	40	29.96	26.29	40	13.021	20.899	1	0	0	0	1	0	0	0	2018-01-26	2	-0.64	179	-1.16	179
TZ1C1443	12	1/21/2019	ANTI-A	NIC-B	40	24.162	40	40	40	40	25.597	40	40	40	40	40	NA	NA	0	0	0	0	0	0	0	0	2018-01-26	2	-1.87	360	-0.2	360
TZ1C1443	12.5	2/4/2019	ANTI-A	NIC-B	40	40	40	25.697	40	40	26.321	23.687	19.41	35	40	40	NA	NA	NA	NA	NA	NA	NA	NA	NA	NA	2018-01-26	2	NA	NA	NA	NA
TZ1C1443	18	7/23/2019	ANTI-A	NIC-B	40	40	40	40	40	40	40	25.101	23.078	35	40	40	29.288	33.573	0	0	0	0	0	0	0	0	2018-01-26	2	-2.94	542	-2.47	542
TZ1C1444	6	7/17/2018	ANTI-B	NIC-A	40	40	40	40	40	40	40	19.262	40	40	40	40	15.147	22.537	0	0	0	0	0	0	0	0	2018-01-17	2	-0.7	180	-0.62	180
TZ1C1444	6.5	8/10/2018	ANTI-B	NIC-A	40	40	40	40	33.24	40	40	22.933	40	40	40	40	NA	NA	NA	NA	NA	NA	NA	NA	NA	NA	2018-01-17	2	NA	NA	NA	NA
TZ1C1444	12	1/14/2019	ANTI-B	NIC-A	40	40	40	32.357	40	40	40	40	24.571	35	40	40	NA	NA	0	0	0	0	0	0	0	0	2018-01-17	2	0.05	362	-0.2	362
TZ1C1444	12.5	1/30/2019	ANTI-B	NIC-A	40	40	40	40	40	40	40	29.125	27.387	35	40	40	NA	NA	NA	NA	NA	NA	NA	NA	NA	NA	2018-01-17	2	NA	NA	NA	NA
TZ1C1444	18	7/16/2019	ANTI-B	NIC-A	40	29.247	40	40	20.538	40	40	40	40	30.412	40	40	40	35.636	0	0	0	0	0	0	0	0	2018-01-17	2	-1.14	545	-0.33	545
TZ1C1445	6	7/31/2018	ANTI-A	NIC-B	29.332	40	40	40	40	27.258	40	40	27.46	35	40	40	17.353	40	0	0	0	0	0	0	0	0	2018-01-30	2	-1.56	175	-0.35	175
TZ1C1445	6.5	8/14/2018	ANTI-A	NIC-B	33.456	40	40	40	40	37.348	40	40	40	21.151	29.339	26.55	16.056	24.7	NA	NA	NA	NA	NA	NA	NA	NA	2018-01-30	2	NA	NA	NA	NA
TZ1C1445	12	1/30/2019	ANTI-A	NIC-B	40	27.924	28.871	40	40	40	40	40	40	23.15	30.137	40	NA	NA	0	0	0	0	0	0	0	0	2018-01-30	2	-1.93	364	-1.34	364
TZ1C1445	12.5	2/13/2019	ANTI-A	NIC-B	40	34.661	27.797	40	40	40	40	40	40	32.548	26.863	40	NA	NA	NA	NA	NA	NA	NA	NA	NA	NA	2018-01-30	2	NA	NA	NA	NA
TZ1C1445	18	7/24/2019	ANTI-A	NIC-B	40	40	40	40	23.522	40	40	33.749	29.028	35	40	40	29.3	33.746	0	0	0	0	0	0	0	0	2018-01-30	2	-1.87	539	-1.3	539
[truncated: 3,274 more rows]
