# Supplementary material for: Impact of azithromycin and nitazoxanide on the enteric infections and child growth: Findings from the Early Life Interventions for Childhood Growth and Development in Tanzania (ELICIT) trial
Source: PLoS One. 2023 Dec 21;18(12):e0294110. doi: 10.1371/journal.pone.0294110 (PMC10734999; doi:10.1371/journal.pone.0294110)
Supplement: S3 Table — (CSV) [file pone.0294110.s003.csv]

Variable	Definition	Values
pid	participant id number
scf_date	sample collection date
irs_ran_subgroup_anti	Antibiotic arm	Anti-A: Placebo, Anti-B: Antimicrobials
irs_ran_subgroup_nic	Nicotinamide arm	Nic-A: Placebo, Nic-B: Nicotinamide
adenovirus_40_41	Cycle threshold
campylobacter_jejuni_coli	Cycle threshold
cryptosporidium	Cycle threshold
e_bieneusi	Cycle threshold
giardia	Cycle threshold
norovirus_gii	Cycle threshold
shigella_eiec	Cycle threshold
EAEC	Cycle threshold
ST_ETEC	Cycle threshold
LT_ETEC	Cycle threshold
tEPEC	Cycle threshold
STEC	Cycle threshold
mpha	Cycle threshold
ermb	Cycle threshold
abxT	Any antibiotic use in the last month (exclusive of study antibiotics)	1= Yes, 0=No
mac	Any macrolide use in the last month (exclusive of study antibiotics)
ceph	Any cephalosporin use in the last month
sulf	Any sulfonamide use in the last month
pen	Any penicillin use in the last month
metro	Any metronidazole use in the last month
tetra	Any tetracycline use in the last month
fluor	Any fluoroquinalone use in the last month
month	Age in months at sample collection
dob	Participant date of birth
gender	Participant gender	1=male, 2=femail
laz	Length-for-age Z-score
agedays_laz	Age in days at length measurement
waz	Weight-for-age Z-score
agedays_waz	Age in days at weight measurement
